# Supplementary material for: Therapeutic targets for diabetic nephropathy identified by druggable genome mendelian randomization: the role of the gut microbiota-metabolite axis
Source: Front Endocrinol (Lausanne). 2026 May 8;17:1817400. doi: 10.3389/fendo.2026.1817400 (PMC13193880; doi:10.3389/fendo.2026.1817400)
Supplement: Supplementary file 7 [file Table1.xlsx]

## Sheet: Supplementary Table 1
Supplementary Table 1 Subgroup Annotations Marker Gene.
p_val	avg_log2FC	pct.1	pct.2	p_val_adj	cluster	gene
0	2.69328011392432	0.927	0.27	0	0	ACSM2A
0	2.68643441093451	0.897	0.258	0	0	ACSM2B
0	2.42233015451645	0.889	0.296	0	0	CUBN
0	3.65141835262904	0.722	0.199	0	0	FTCD
0	2.51256022922499	0.757	0.248	0	0	LRP2
0	3.28844303667834	0.609	0.152	0	0	SLC22A6
0	2.51058	0.62	0.183	0	0	SLC13A3
0	3.45371958911439	0.535	0.112	0	0	AFM
0	3.3276709709068	0.593	0.17	0	0	PRODH2
0	3.15742043507647	0.604	0.184	0	0	SLC6A13
0	2.58991419437241	0.83	0.412	0	0	PTH1R
0	2.4342718524622	0.653	0.262	0	0	SLC4A4
0	3.01142857087043	0.528	0.137	0	0	AC096577.1
0	2.21489837010923	0.616	0.233	0	0	MIOX
0	1.84593478277215	0.577	0.198	0	0	SLC5A12
0	2.20441248613566	0.564	0.2	0	0	SLC16A9
0	2.25244200300125	0.59	0.227	0	0	PDZD2
0	2.11170236892237	0.489	0.17	0	0	SLC17A1
0	3.09589154384079	0.452	0.137	0	0	CYP3A5
0	2.3067469608901	0.708	0.398	0	0	RAB11FIP3
0	1.9365729784094	0.499	0.192	0	0	MME
0	2.81458908728625	0.478	0.174	0	0	ACSF2
0	2.32034596278735	0.476	0.175	0	0	PAH
0	2.52999119806366	0.442	0.162	0	0	AGXT2
0	3.03290367330377	0.387	0.107	0	0	SLC34A1
0	2.61189698265079	0.452	0.179	0	0	TINAG
0	1.62846819185941	0.803	0.554	0	0	PTH2R
0	2.6879807604003	0.424	0.183	0	0	RASSF4
0	2.59405739562457	0.413	0.175	0	0	LINC00671
0	1.88312339347849	0.645	0.41	0	0	KCNQ1OT1
0	2.72353526023931	0.367	0.133	0	0	Z93403.1
0	2.03879890090052	0.351	0.124	0	0	SORCS1
0	2.51877610845062	0.324	0.098	0	0	RNF212B
0	2.09458203276242	0.4	0.178	0	0	SLC2A9
0	2.30727566445615	0.34	0.124	0	0	LINC01060
0	2.5968063234479	0.38	0.166	0	0	EBNA1BP2
0	1.44933380869996	0.581	0.376	0	0	DLG2
0	2.92190364628875	0.323	0.12	0	0	XYLB
0	2.36571392334385	0.32	0.12	0	0	PLG
0	1.84107740674915	0.488	0.29	0	0	NCKAP5
0	2.66305264182644	0.314	0.117	0	0	SLC28A1
0	1.73788007526876	0.421	0.226	0	0	GLYAT
0	3.53752390318425	0.269	0.075	0	0	SLC22A11
0	2.23121124644692	0.524	0.332	0	0	FGGY
0	2.67993997913763	0.293	0.101	0	0	CYP4A11
0	1.97101648853794	0.355	0.167	0	0	SLC13A1
0	2.3987984389983	0.328	0.141	0	0	AC027288.3
0	2.25903791960606	0.303	0.116	0	0	AL391117.1
0	2.87544978151693	0.291	0.105	0	0	SLC27A2
0	2.9259798910081	0.262	0.078	0	0	CYP4A22-AS1
0	2.13322112235036	0.31	0.128	0	0	LINC00871
0	1.80338319114034	0.379	0.199	0	0	GRAMD1B
0	2.41547749481329	0.284	0.107	0	0	AC098588.3
0	1.60653877616812	0.419	0.242	0	0	KCNJ15
0	2.29886123929933	0.316	0.143	0	0	DPEP1
0	3.09204821457233	0.279	0.107	0	0	AMN
0	1.86762994846211	0.277	0.108	0	0	PCDH15
0	1.95129360236452	0.851	0.683	0	0	SYNE2
0	2.41554186241563	0.271	0.105	0	0	AL589669.1
0	2.73445518069035	0.294	0.128	0	0	FAM20C
0	2.79807372963366	0.281	0.117	0	0	MLXIPL
0	1.50914908249189	0.43	0.266	0	0	ERRFI1
0	1.68566169097944	0.376	0.22	0	0	ASS1
0	1.83923611549942	0.484	0.328	0	0	L3MBTL4
0	1.89101668839174	0.27	0.115	0	0	SLC36A2
0	2.47253573884394	0.33	0.176	0	0	SLC12A6
0	1.51019024944025	0.373	0.222	0	0	NOX4
0	2.35948692312936	0.297	0.146	0	0	ANPEP
0	2.12473539088621	0.418	0.269	0	0	TPCN1
0	1.80051813089477	0.329	0.181	0	0	ENPEP
0	0.855574541673787	0.504	0.361	0	0	FKBP5
0	1.84802678925148	0.287	0.149	0	0	RHOBTB1
0	0.958670677382824	0.476	0.346	0	0	TRPM3
0	2.34509335128579	0.296	0.166	0	0	EHHADH
0	1.93910759089305	0.588	0.458	0	0	SRRM2
0	2.45662426450458	0.265	0.136	0	0	ASPA
0	2.08263597761013	0.553	0.425	0	0	GOLGB1
0	1.39585943058867	0.309	0.181	0	0	PTPRD
0	2.07179378838877	0.273	0.146	0	0	SLC47A1
0	2.0678449998931	0.257	0.131	0	0	SMIM2-AS1
0	1.46950358843198	0.335	0.212	0	0	CNTNAP3B
0	2.22733194539529	0.277	0.156	0	0	SLC1A1
0	1.85279546940507	0.673	0.552	0	0	GOLGA4
0	2.33561227089893	0.256	0.136	0	0	AC008554.1
0	2.08779896952929	0.38	0.281	0	0	ANK2
0	1.71616052067348	0.414	0.328	0	0	PPARA
0	1.75373528621316	0.398	0.319	0	0	PCLO
0	1.2578061744909	0.615	0.542	0	0	PLEKHA5
0	0.977131164614689	0.638	0.593	0	0	GPHN
0	1.13450564769311	0.632	0.591	0	0	PATJ
9.71576051537063e-299	1.52151377599156	0.365	0.275	4.13716514265512e-294	0	ADAMTS9-AS1
1.89999975982719e-295	1.52377843709538	0.445	0.406	8.09057897729613e-291	0	INSR
8.07286697172e-289	0.929774633970561	0.609	0.658	3.43758821389781e-284	0	N4BP2L2
3.74329586255193e-284	1.8180948031592	0.324	0.238	1.59397024419186e-279	0	MCF2L
8.32966692049967e-256	1.17877175577961	0.475	0.446	3.54693876808717e-251	0	CDK14
3.65840245056745e-250	1.67647457666476	0.251	0.161	1.55782093150063e-245	0	DPYS
2.49388393153859e-248	2.25509226828241	0.264	0.181	1.06194565572776e-243	0	D2HGDH
2.17787874594339e-241	1.94208678099792	0.277	0.193	9.27384327597613e-237	0	CTSH
3.04092854758803e-225	1.45472209367757	0.322	0.246	1.29488819413394e-220	0	SUGCT
5.57046926769754e-225	1.75068855245985	0.346	0.28	2.37201722357097e-220	0	CMYA5
8.44628841605432e-216	0.507316	0.128	0.282	3.59659853332425e-211	0	THRAP3
3.14913050063375e-212	1.82591597326388	0.321	0.257	1.34096274977986e-207	0	ALDH1L1
1.85728611550945e-205	1.35175376044473	0.456	0.406	7.90869573706233e-201	0	MTRNR2L12
1.69941168994815e-186	1.51217789968407	0.325	0.264	7.23643485813722e-182	0	BHMT2
2.81843611435734e-186	0.573375636581328	0.14	0.289	1.20014646621564e-181	0	PDXDC1
5.19306265387054e-184	0.507257835715098	0.136	0.281	2.21130993927115e-179	0	CHD1
1.37618807108106e-181	0.561312588421482	0.126	0.265	5.86008404427738e-177	0	INO80D
2.37203230676437e-180	0.532952328994028	0.117	0.252	1.01005879686641e-175	0	NME7
5.44010319604886e-179	0.550111271444085	0.161	0.321	2.31650474294153e-174	0	RSF1
6.5518298023454e-172	1.6832267082364	0.368	0.336	2.78990016643472e-167	0	PAX2
7.89446158848086e-172	0.998536099530594	0.295	0.215	3.36161963360692e-167	0	NLGN1
5.43343078783673e-164	0.590286619557477	0.132	0.267	2.31366349807664e-159	0	RPAP2
9.99546462209485e-159	0.91685497764095	0.351	0.28	4.25626874538043e-154	0	SLC16A12
3.41279647058382e-157	0.65366469283207	0.164	0.314	1.453236993104e-152	0	SREK1
4.27371618073211e-157	0.664388270262797	0.129	0.257	1.81983382407935e-152	0	KRIT1
1.19003978643888e-154	0.62507297302977	0.133	0.266	5.06742741861403e-150	0	EFR3A
1.39433062931218e-152	0.549012615182185	0.147	0.285	5.93733868573711e-148	0	PBRM1
2.11720210377129e-152	0.577940572290443	0.168	0.326	9.01546999827892e-148	0	OGA
6.98004527154005e-149	1.61197773524678	0.348	0.317	2.97224287752718e-144	0	ULK4
2.79426127048593e-147	0.584539768479619	0.127	0.253	1.18985233419832e-142	0	SGK3
1.61955132702216e-143	0.597762872221619	0.168	0.313	6.89637346072578e-139	0	SNX14
2.05135958659009e-139	0.609012759444917	0.131	0.256	8.73509939161793e-135	0	VPS50
3.22976375299463e-137	0.543380721008911	0.145	0.276	1.37529800130017e-132	0	ATR
4.69157574657127e-137	0.550481430669899	0.18	0.33	1.99776678440498e-132	0	KIAA0232
3.24937390217707e-136	0.635404072350018	0.134	0.257	1.38364839502504e-131	0	TRRAP
1.49937306250553e-129	0.524042080639967	0.174	0.319	6.38463037476107e-125	0	AEBP2
5.97012695147743e-129	0.723610946640944	0.139	0.262	2.54219945847812e-124	0	CHD7
2.15192645288077e-125	1.32108755025886	0.378	0.365	9.16333322165692e-121	0	TNS1
3.62712978910861e-125	0.647006170276438	0.16	0.293	1.54450440679823e-120	0	HIPK3
3.51669113808881e-121	0.547917737860538	0.144	0.269	1.49747742042098e-116	0	SHLD2
3.67982204352162e-121	0.523747530262784	0.202	0.355	1.56694182257238e-116	0	MYCBP2
6.50807624167993e-120	0.733995574178156	0.168	0.305	2.77126902523215e-115	0	KIF16B
9.24959969231036e-118	0.58745692916976	0.142	0.26	3.9386645409796e-113	0	TSGA10
1.34192898576429e-116	1.60436794967854	0.313	0.286	5.71420200718151e-112	0	HPN
3.52125100629311e-116	0.577339602262635	0.208	0.361	1.49941910349973e-111	0	MDM4
3.52037775487477e-115	0.664718987789814	0.168	0.299	1.49904725558078e-110	0	PPIP5K2
4.56092017986567e-114	0.56818958147678	0.238	0.413	1.9421310309904e-109	0	ZNF292
1.85053264794433e-113	1.69253451201305	0.294	0.269	7.87993812147654e-109	0	MIA2
7.01999981801671e-109	0.526290406309198	0.165	0.288	2.98925632250788e-104	0	SLC3A1
7.56024151641494e-109	0.660680076569255	0.211	0.364	3.21930204251981e-104	0	PHIP
2.1925995554706e-108	0.640463713679735	0.179	0.314	9.3365274271049e-104	0	IFT88
2.74115324389716e-108	0.750533236723653	0.17	0.303	1.16723787431629e-103	0	SMARCC1
2.06657643180778e-106	0.678220302294909	0.17	0.301	8.79989576192391e-102	0	OSBPL8
3.36525817543281e-105	0.743252225275269	0.166	0.292	1.4329942362628e-100	0	KDM5A
1.21643502365035e-104	0.781156342329522	0.153	0.271	5.17982361770793e-100	0	CSPP1
4.80891937775258e-104	0.558562251389756	0.181	0.316	2.0477340494346e-99	0	WDPCP
4.03328089592283e-103	1.04302282652326	0.493	0.574	1.71745167110186e-98	0	SON
1.11633102205487e-101	1.73421827000668	0.297	0.27	4.75356075811404e-97	0	DMXL2
1.37809257318828e-101	0.638362980088801	0.174	0.305	5.86819379515035e-97	0	NINL
2.09232391784497e-101	1.48237538119549	0.364	0.369	8.90953370696747e-97	0	VPS13A
3.33902809597184e-100	0.677845052886207	0.145	0.255	1.42182494382673e-95	0	TPR
5.91757914802575e-100	0.59640019961057	0.229	0.391	2.51982355281232e-95	0	HERC2
2.95189556575702e-99	0.566088548487171	0.177	0.306	1.25697616981065e-94	0	CMIP
9.52874744937452e-96	0.676083682717364	0.191	0.324	4.05753123889266e-91	0	KMT2A
2.73287969814961e-95	0.858814286136967	0.143	0.251	1.16371483306607e-90	0	USP8
7.26694700798023e-95	0.532522953337754	0.163	0.273	3.09441137493814e-90	0	CCNL2
1.67027899951533e-94	0.603737858430708	0.161	0.272	7.11238203573617e-90	0	OGDHL
4.23099809512467e-93	0.675089981545165	0.16	0.278	1.80164360886599e-88	0	ARHGAP32
9.1642470243546e-91	0.629273054225972	0.205	0.342	3.90231966791068e-86	0	RUFY3
3.84172098698412e-89	0.601140990815792	0.23	0.378	1.63588163067758e-84	0	GCC2
2.8767059021759e-88	0.843614702110809	0.162	0.276	1.22495890726454e-83	0	RDX
3.69042060921593e-86	0.74768004352529	0.187	0.317	1.57145490381633e-81	0	ANKIB1
2.27007429778574e-84	0.753168988180535	0.163	0.277	9.66643037483126e-80	0	CASC4
1.55849944322223e-83	0.788309934632685	0.244	0.407	6.6364023291289e-79	0	SCAF11
9.41196282059397e-83	0.690250529922148	0.16	0.27	4.00780200826532e-78	0	COBL
1.09455976293639e-82	0.554138730001001	0.617	0.685	4.66085438253574e-78	0	FTX
4.68566929428428e-82	0.669171610152405	0.228	0.376	1.99525169889213e-77	0	PPP6R2
4.75782939665038e-82	0.518583335786677	0.256	0.423	2.02597891368166e-77	0	SCAPER
2.27320533054751e-80	0.881072288618971	0.255	0.205	9.6797629385374e-76	0	BNC2
2.08599267408206e-79	0.588980314993904	0.149	0.25	8.88257400477622e-75	0	GSE1
3.23804110289528e-79	0.642008417802059	0.217	0.353	1.37882266243487e-74	0	SETX
8.72391633351641e-78	0.964636610730562	0.39	0.389	3.71481805313796e-73	0	DST
1.10818683048562e-77	0.767589940049213	0.169	0.28	4.71888116157389e-73	0	SLC25A16
3.15771809567702e-77	0.727496073908664	0.218	0.356	1.34461951950119e-72	0	ADD3
2.06929663249771e-75	0.678936643225359	0.19	0.311	8.81147892050176e-71	0	DNM2
1.34646781725085e-72	0.825402141087485	0.154	0.251	5.73352925941758e-68	0	DDX46
1.64461145030335e-72	0.70195040909212	0.171	0.282	7.00308447768173e-68	0	ELP4
6.8071085080229e-72	0.906548348857113	0.274	0.236	2.89860294488631e-67	0	BBOX1
1.35850978220414e-70	0.955465515509794	0.158	0.257	5.78480635458167e-66	0	YBX3
5.63738173396926e-70	0.725885960110233	0.197	0.311	2.40050988995879e-65	0	ACADVL
1.12104316876936e-69	0.770171772651621	0.191	0.313	4.77362602125369e-65	0	SIPA1L3
1.32443752725883e-65	1.04720940787436	0.161	0.261	5.63971987857355e-61	0	PPIG
1.34175247321622e-65	0.654914319890047	0.271	0.429	5.71345038144932e-61	0	SMG1
5.49705266287984e-63	0.800272211599324	0.504	0.605	2.34075496490749e-58	0	CHD9
1.01272354828342e-62	1.47846587899609	0.285	0.28	4.31237941330044e-58	0	DENND5B
6.70523377002413e-62	1.2715461717459	0.338	0.351	2.85522264395168e-57	0	ZHX3
5.19129513538692e-61	0.721430785082573	0.227	0.36	2.21055729455046e-56	0	TFDP2
2.98512269842511e-59	0.867394966935337	0.208	0.327	1.27112494744338e-54	0	THOC2
3.23736474362124e-59	0.85471681642227	0.161	0.254	1.3785346551288e-54	0	UPF2
1.12887552527444e-58	1.33796032273665	0.338	0.351	4.80697776172361e-54	0	ANKRD26
1.18356990870823e-57	0.8009273545499	0.19	0.299	5.03987738526139e-53	0	AP2A2
1.55364539853116e-57	0.696082529137318	0.269	0.425	6.61573283602536e-53	0	ANKRD11
6.50108365413807e-56	1.6607968136081	0.293	0.293	2.76829144160507e-51	0	GON4L
1.11744328655425e-55	0.953345879996727	0.286	0.26	4.7582970028053e-51	0	SDK1
2.13488798943474e-55	0.945947481086712	0.158	0.25	9.09078003661102e-51	0	LARP1
1.82000732780926e-53	0.921971403319248	0.474	0.568	7.74995520327741e-49	0	LUC7L3
4.51309208880157e-53	0.7841064328343	0.187	0.286	1.92176487325348e-48	0	SPG7
7.77035367357938e-53	0.723563402702529	0.224	0.349	3.30877200128357e-48	0	AIG1
1.38252434077608e-52	0.661663127171563	0.38	0.366	5.88706514789272e-48	0	ZBTB16
5.41762243504976e-52	1.16792222276958	0.161	0.254	2.30693198529289e-47	0	LRRC37A3
5.79608492306454e-52	0.964121167890432	0.19	0.295	2.46808888193934e-47	0	USP40
1.87165593556892e-48	0.70514487504718	0.272	0.426	7.96988530483959e-44	0	HIBCH
4.71892368701083e-48	0.852415902352821	0.187	0.28	2.00941208440295e-43	0	NPIPB5
4.86813832896623e-48	1.3884719337136	0.326	0.326	2.0729506632404e-43	0	FP236383.3
1.16625922656701e-47	0.837008965116816	0.228	0.353	4.96616503856766e-43	0	IGF2R
1.23237114363813e-47	1.42101984729095	0.252	0.237	5.24768280383987e-43	0	MFSD4B
3.6828477317675e-47	0.650316410792946	0.294	0.454	1.56823022114124e-42	0	AFDN
3.81711257035456e-47	0.981049830167006	0.179	0.275	1.62540287470838e-42	0	CDK12
1.47763015082615e-46	0.75897745754819	0.231	0.352	6.29204470824792e-42	0	BDP1
1.00100817577762e-45	0.965070659108795	0.266	0.411	4.26249301409628e-41	0	ECHDC2
1.33157432803803e-45	0.969278505989069	0.174	0.266	5.67010980365153e-41	0	MSH3
1.33378042432604e-45	0.816114239240155	0.191	0.291	5.67950380286516e-41	0	FBXO34
1.56552234285177e-45	0.984132424894323	0.211	0.323	6.6663072403314e-41	0	CEP350
9.27884803319591e-43	0.830967687328799	0.236	0.357	3.95111906949548e-38	0	KIAA2026
8.93987382870164e-42	0.875103695772242	0.198	0.297	3.80677707373773e-37	0	ADD1
1.45664680201933e-41	0.887257157066977	0.392	0.444	6.20269341235871e-37	0	UBE2E2
4.94661228982943e-41	1.0537469491969	0.176	0.266	2.10636644525517e-36	0	ZFC3H1
7.68648338594351e-41	1.16361657105127	0.295	0.301	3.27305835540247e-36	0	MSRA
9.94185238594278e-41	0.525838045370738	0.265	0.397	4.23343958298216e-36	0	PLEKHA7
5.80663767713357e-40	0.629621108165528	0.259	0.396	2.47258245567702e-35	0	COMMD10
7.66060140200444e-40	0.651851294455092	0.346	0.342	3.26203728900153e-35	0	RNF152
9.91392235416589e-40	0.624995760055193	0.289	0.432	4.22154641685092e-35	0	CFLAR
7.13365650930742e-39	0.501751569092343	0.455	0.495	3.03765361479329e-34	0	WDR72
3.05898755831016e-37	0.875387072069333	0.171	0.253	1.30257808207963e-32	0	TRMT11
5.83440480988253e-37	1.38470112950537	0.319	0.345	2.48440625614418e-32	0	WDR60
8.66605543069688e-37	0.680888705967165	0.179	0.259	3.69017972349935e-32	0	PLXNB1
4.49239299752195e-35	1.41914991161086	0.295	0.305	1.9129507862048e-30	0	KIF12
1.00984348005418e-33	1.35229520809782	0.264	0.264	4.30011550676672e-29	0	EPS8L2
4.96367076098617e-33	0.645634555035862	0.238	0.341	2.11363028344313e-28	0	RNF213
2.22375763348602e-32	0.988600603872077	0.175	0.255	9.46920475491019e-28	0	ARHGEF10L
2.48834339371503e-29	0.577634563792439	0.223	0.312	1.05958638391173e-24	0	NDRG1
7.9182463686279e-29	0.561607074092356	0.203	0.285	3.37174766868913e-24	0	PCAT1
3.1090312215144e-28	0.798807586941918	0.219	0.318	1.32388767474526e-23	0	MAP3K13
6.5089481420784e-28	0.632727799306311	0.473	0.559	2.77164029785983e-23	0	SNX29
4.21450653709577e-27	0.639853227968005	0.46	0.539	1.79462117362612e-22	0	MAPK10
4.26316754131171e-27	1.08275732198404	0.257	0.26	1.81534200244135e-22	0	GALNT14
1.31790358520782e-26	0.962244871628014	0.191	0.276	5.61189704653196e-22	0	DHRSX
1.87058629080298e-26	0.759992676433894	0.247	0.35	7.96533054349725e-22	0	CCNL1
5.28204432647882e-26	0.643850704830893	0.193	0.268	2.24920011510121e-21	0	BICDL1
8.6594694184566e-26	0.678425414269659	0.288	0.42	3.68737526776719e-21	0	KANSL1L
1.94755289678637e-24	0.936689794587786	0.199	0.284	8.29306974509571e-20	0	ZNF780B
6.86841060745524e-24	0.736469296467937	0.257	0.372	2.92470660486659e-19	0	TNS3
1.02636081724118e-23	0.943296550563289	0.197	0.28	4.3704496319764e-19	0	RAI14
4.41753577870002e-23	0.853749384011289	0.266	0.386	1.88107508528604e-18	0	GLG1
4.26812416808435e-22	0.947731017816261	0.199	0.277	1.81745263325368e-17	0	DDX24
7.07997920949778e-22	1.34093006509812	0.25	0.258	3.01479674698835e-17	0	FAT1
1.7400061366172e-21	0.894443146179045	0.234	0.333	7.40929413094334e-17	0	NBEA
3.14934574639316e-21	0.578685764501321	0.452	0.519	1.34105440572914e-16	0	PAX8
5.51149956608669e-21	0.520855225353025	0.356	0.514	2.34690674523103e-16	0	TNRC6A
6.91306662943327e-21	1.08520208613743	0.188	0.266	2.94372203214527e-16	0	ATXN7L1
1.72137644443548e-20	1.20368859358184	0.254	0.263	7.32996517569517e-16	0	PDE7A
4.87909888778594e-20	0.574288437487665	0.241	0.334	2.07761788839701e-15	0	PTPRJ
5.27723390635579e-19	1.07197382065175	0.192	0.271	2.24715174200442e-14	0	WASHC1
8.9592102359321e-18	0.517477642559383	0.403	0.438	3.81501090266461e-13	0	MAST4
3.00287324224074e-17	0.799800092373004	0.342	0.387	1.27868348401095e-12	0	AC008014.1
3.69415137075935e-16	0.991460913213191	0.207	0.289	1.57304353669675e-11	0	CPLANE1
1.82696337203378e-14	1.22230108552884	0.312	0.356	7.77957543079423e-10	0	ZMAT1
6.46233822672621e-14	0.793221669550386	0.31	0.439	2.75179286370456e-09	0	TCF25
7.65054229183314e-14	1.4163653080347	0.272	0.302	3.25775391870839e-09	0	TRIP11
9.24520202586047e-13	1.03149907710399	0.217	0.299	3.93679192665191e-08	0	INVS
3.30569352772313e-12	1.10068517408434	0.363	0.452	1.40763041797506e-07	0	SETD2
7.78622870456168e-12	1.47047236550312	0.243	0.268	3.31553190697646e-07	0	TBC1D19
1.32442747961775e-11	1.33417094126521	0.252	0.275	5.63967709370832e-07	0	BOD1L1
4.54062291998831e-11	0.695943865375689	0.293	0.398	1.93348805178942e-06	0	SORBS2
7.08850389066167e-11	1.55477654468068	0.257	0.287	3.01842672672155e-06	0	SPEN
2.36080443211249e-10	0.800735356194108	0.435	0.558	1.00527774328214e-05	0	NKTR
3.18880314104665e-10	1.16907608202056	0.326	0.393	1.35785615352048e-05	0	DMXL1
1.62024346247918e-09	0.624100761633397	0.248	0.327	6.89932071192886e-05	0	TRABD2B
2.38059478442624e-09	0.86089415096879	0.38	0.481	0.000101370487110438	0	CUX1
1.24392263586785e-08	1.05254197058636	0.193	0.25	0.000529687136805248	0	EPHX2
1.28565025146915e-08	0.832849723114436	0.42	0.54	0.000547455590080595	0	AKAP9
1.28893713501844e-07	1.1384389093313	0.241	0.323	0.00548855210833553	0	RB1CC1
1.35799254655007e-07	1.10700067299362	0.36	0.451	0.00578260386171952	0	PRRC2C
1.52960680041389e-07	1.00268799000194	0.225	0.293	0.00651337167752244	0	MPHOSPH8
1.70961219303573e-07	0.642449209525718	0.358	0.431	0.00727987064038473	0	DIP2C
5.53789716367537e-07	1.25279780364063	0.311	0.38	0.0235814737023625	0	ZNF91
6.27671449734971e-07	0.973687236537836	0.229	0.298	0.0267275056726145	0	RNMT
1.40553329107729e-06	0.835847480803614	0.243	0.31	0.059850418600653	0	MT-ND5
4.41197712353951e-06	0.746237726179937	0.228	0.293	0.18787080987456	0	STPG2
5.85662069966621e-06	0.715252782188218	0.281	0.368	0.249386622633187	0	CRYL1
9.83072582476568e-06	1.27947621676743	0.243	0.276	0.418611967070172	0	CCDC30
2.5690063684519e-05	0.559779369846217	0.326	0.439	1	0	GMDS-DT
3.29416061254182e-05	0.652694582087579	0.378	0.528	1	0	ASH1L
3.62938411517791e-05	0.707064437314311	0.334	0.455	1	0	WDFY3
0.000161649620887603	0.98301466464702	0.233	0.304	1	0	PELI2
0.000332297144444772	1.21844416288413	0.212	0.269	1	0	CWF19L2
0.000379508916023332	0.751143913143914	0.325	0.435	1	0	AKAP13
0.000387518487968445	0.986661905492085	0.317	0.393	1	0	EHBP1
0.000466640903480663	0.810645322781222	0.224	0.279	1	0	NCOA7
0.000743930950711294	0.91995624992535	0.25	0.32	1	0	KIFC3
0.00106330900848095	1.08809117964291	0.283	0.369	1	0	SNRNP70
0.00116972302131576	0.809684557045513	0.301	0.355	1	0	TTC28
0.00126454355231962	0.579749177160464	0.47	0.62	1	0	PNISR
0.00710270496822807	0.552783419761371	0.384	0.515	1	0	PPP2R3A
0.00923536341582951	1.17384531660303	0.262	0.311	1	0	SH3YL1
0	6.9185582884985	0.984	0.047	0	1	MT1F
0	6.83413983425118	0.979	0.067	0	1	MT1H
0	6.5859860871046	0.986	0.078	0	1	MT1X
0	5.02181502910359	0.972	0.065	0	1	RPL26
0	7.51261811035795	0.997	0.091	0	1	MT1G
0	4.93891008561634	0.98	0.077	0	1	RPS23
0	5.83606668002659	0.991	0.09	0	1	GAPDH
0	5.00451325009009	0.967	0.067	0	1	RPL7
0	4.63850917617605	0.982	0.084	0	1	RPS27A
0	6.08506578476679	0.978	0.08	0	1	MT1E
0	5.56460499028287	0.984	0.087	0	1	COX7C
0	4.73496323120095	0.978	0.085	0	1	RPL19
0	4.56903285555949	0.988	0.098	0	1	RPL32
0	4.33294682183959	0.978	0.088	0	1	RPS18
0	4.49033161745817	0.989	0.099	0	1	RPL13A
0	4.41386982898243	0.961	0.074	0	1	RPS15A
0	4.34073579258177	0.979	0.093	0	1	RPS14
0	6.21910198197852	0.945	0.06	0	1	TXN
0	5.09319911186168	0.954	0.069	0	1	ATP5F1E
0	4.49291595999352	0.984	0.1	0	1	RPS15
0	4.63491040647558	0.958	0.075	0	1	RPL35A
0	4.74269859440939	0.995	0.113	0	1	RPL34
0	4.60005141983748	0.943	0.061	0	1	RPL23A
0	5.98192295691295	0.992	0.111	0	1	MT2A
0	5.91600767309216	0.92	0.041	0	1	UBB
0	4.17891	0.976	0.099	0	1	RPS27
0	4.55938684349559	0.98	0.105	0	1	RPS28
0	4.34710311230605	0.931	0.056	0	1	RPL18A
0	4.73056080138692	0.964	0.09	0	1	RPS3A
0	4.91469083015951	0.973	0.099	0	1	RPL12
0	5.16534324797095	0.957	0.083	0	1	CRYAB
0	4.93153456401927	0.939	0.069	0	1	RPL29
0	4.56225638808655	0.974	0.105	0	1	RPL3
0	4.58539151174097	0.945	0.077	0	1	RPS13
0	5.87045558118477	0.931	0.064	0	1	SOD1
0	4.39868433828002	0.974	0.108	0	1	RPS12
0	4.65714208140878	0.986	0.121	0	1	RPS6
0	4.5709740445327	0.966	0.101	0	1	RPL21
0	6.22810749501461	0.899	0.035	0	1	PRDX1
0	4.5271354201923	0.939	0.077	0	1	RPL15
0	4.48400217095183	0.939	0.077	0	1	RPS4X
0	4.8384696496157	0.963	0.102	0	1	RPS7
0	4.11191990944274	0.946	0.086	0	1	RPLP2
0	4.22004579779688	0.923	0.064	0	1	RPL27A
0	4.35874666548525	0.988	0.13	0	1	RPLP1
0	5.4316916059038	0.946	0.09	0	1	HINT1
0	5.64811566641907	0.923	0.068	0	1	UQCRQ
0	4.34684030039398	0.964	0.11	0	1	RPS8
0	4.42220438370412	0.976	0.126	0	1	RPL11
0	4.44344491813165	0.949	0.1	0	1	RPL8
0	5.45509638819825	0.999	0.15	0	1	FTH1
0	5.30653094658489	0.928	0.08	0	1	NDUFA4
0	4.60026523848692	0.9	0.053	0	1	UBA52
0	4.47501130963984	0.961	0.116	0	1	RPS25
0	5.74691934142687	0.914	0.069	0	1	APOE
0	4.63975123873909	0.937	0.093	0	1	RPL14
0	4.36848934298709	0.929	0.089	0	1	RPS16
0	4.65436882829308	0.917	0.08	0	1	RPS20
0	4.53975264953238	0.951	0.114	0	1	RPL37A
0	4.22947561398289	0.944	0.11	0	1	RPL35
0	4.18932620555155	0.933	0.1	0	1	RPL36
0	4.86532183987284	0.973	0.14	0	1	SERF2
0	5.11717512792407	0.953	0.121	0	1	PEBP1
0	4.57025976175104	0.963	0.132	0	1	RPL31
0	4.69221235139877	0.888	0.057	0	1	RPS5
0	4.33773060757109	0.892	0.062	0	1	FAU
0	4.7756050583416	0.924	0.094	0	1	GPX4
0	6.0033876801142	1	0.17	0	1	FTL
0	4.29283005916919	0.992	0.164	0	1	RPL10
0	5.70700480096964	0.878	0.051	0	1	DBI
0	4.49174326807756	0.933	0.107	0	1	RPL9
0	4.36838224798638	0.943	0.121	0	1	PDZK1IP1
0	5.14387470465081	0.985	0.166	0	1	TPT1
0	5.59923333659995	0.88	0.062	0	1	LAMTOR5
0	4.63614837894895	0.905	0.087	0	1	RPL24
0	4.66705896803459	0.997	0.179	0	1	RPL41
0	4.6754307692094	0.868	0.05	0	1	RPL27
0	4.72419264457345	0.871	0.056	0	1	RPL38
0	5.44909672046087	0.889	0.075	0	1	GATM
0	4.29067564051255	0.932	0.122	0	1	RPL6
0	5.67824633135615	0.861	0.051	0	1	CXCL14
0	4.4017494951928	0.892	0.085	0	1	RPL10A
0	4.23834347205865	0.901	0.094	0	1	RPS29
0	3.4493395619086	0.909	0.102	0	1	RPS19
0	4.63934935086032	0.888	0.082	0	1	RPL7A
0	4.84552292268383	0.893	0.087	0	1	NACA
0	4.02114377090728	0.99	0.184	0	1	RPL13
0	5.00523702315757	0.864	0.062	0	1	SRP14
0	5.1227924761254	0.881	0.081	0	1	RBP5
0	4.21043142249735	0.85	0.05	0	1	RPL39
0	4.64081233372312	0.899	0.1	0	1	COX5B
0	3.6353856833605	0.872	0.073	0	1	RPS2
0	3.95106631850094	0.913	0.115	0	1	RPS9
0	4.76136909919996	0.892	0.095	0	1	ATP5MG
0	4.84899908845853	0.868	0.074	0	1	COX6B1
0	4.5192517772473	0.885	0.094	0	1	RPL22
0	4.38245152889009	0.914	0.123	0	1	COX4I1
0	4.15441914822612	0.874	0.085	0	1	RPL30
0	4.13801196032899	0.931	0.144	0	1	EIF1
0	4.73864868239733	0.848	0.064	0	1	RPL23
0	5.26494239610784	0.83	0.047	0	1	MIF
0	3.53663444683197	0.915	0.133	0	1	RPL28
0	4.1153927271773	0.911	0.13	0	1	RPL37
0	5.02183323250874	0.87	0.09	0	1	NDUFB2
0	5.08413279817056	0.87	0.09	0	1	RPS27L
0	5.31749227349602	0.848	0.073	0	1	ATP5MC3
0	4.67035841247072	0.853	0.081	0	1	ECHS1
0	5.33211866747763	0.813	0.043	0	1	POLR2L
0	4.7776717097158	0.827	0.058	0	1	UQCR10
0	5.81914819715453	0.79	0.024	0	1	ATP5MF
0	5.2808100429064	0.828	0.064	0	1	ATP5PF
0	4.85372089058867	0.847	0.087	0	1	ATP5ME
0	4.13778164291964	0.845	0.085	0	1	HSPB1
0	4.65102817403796	0.927	0.168	0	1	LDHB
0	5.56900013697866	0.797	0.038	0	1	IL32
0	5.31199226850154	0.803	0.044	0	1	NDUFA1
0	4.89393629855263	0.834	0.077	0	1	COX7A2
0	4.81995055561573	0.996	0.241	0	1	EEF1A1
0	5.09510681656845	0.798	0.043	0	1	ELOB
0	4.15912898103378	0.869	0.115	0	1	RACK1
0	4.54653946369372	0.849	0.095	0	1	ATP5MC2
0	5.45513744384235	0.786	0.033	0	1	LGALS2
0	4.65593018736749	0.823	0.07	0	1	H3F3A
0	5.07851730343918	0.814	0.062	0	1	ATP5MPL
0	4.24544972910438	0.875	0.124	0	1	RPL5
0	3.64051659641977	0.826	0.082	0	1	RPS3
0	3.65986837608913	0.894	0.152	0	1	PTMA
0	5.18699954437133	0.782	0.04	0	1	UBL5
0	4.93032065137425	0.785	0.047	0	1	COX6A1
0	5.34766300167326	0.789	0.054	0	1	HSPE1
0	3.76627082019514	0.934	0.201	0	1	RPS24
0	4.30437284595122	0.816	0.083	0	1	RPLP0
0	4.70872876513872	0.811	0.079	0	1	ATP5F1D
0	4.89565525088063	0.773	0.041	0	1	COX8A
0	4.6167957578146	0.816	0.085	0	1	UQCRB
0	5.10733933711045	0.776	0.045	0	1	UQCR11
0	5.09126	0.807	0.079	0	1	ATP5MD
0	4.53817736881276	0.805	0.078	0	1	NDUFS5
0	5.01637891788533	0.78	0.053	0	1	DAB2
0	4.02206823488475	0.799	0.077	0	1	RPS11
0	3.7453125175779	0.802	0.082	0	1	RPL18
0	5.15837947878631	0.763	0.045	0	1	SLC25A5
0	5.51030574917433	0.747	0.031	0	1	NAT8
0	5.97015015910039	0.758	0.044	0	1	GSTA1
0	4.78317311685467	0.769	0.058	0	1	CHCHD2
0	4.08042020279401	0.9	0.194	0	1	ALDOB
0	5.07973132807082	0.763	0.058	0	1	NDUFC1
0	4.30465895168981	0.982	0.277	0	1	GPX3
0	4.17768088778412	0.781	0.079	0	1	TPI1
0	4.6585849194756	0.8	0.099	0	1	COX7B
0	5.14716581813375	0.754	0.057	0	1	ATP5IF1
0	4.11602998229733	0.755	0.058	0	1	PFN1
0	4.53012372518559	0.752	0.059	0	1	TMA7
0	4.74640053432113	0.745	0.052	0	1	PRDX5
0	3.42452726346558	0.865	0.174	0	1	SPP1
0	4.04519619061779	0.914	0.223	0	1	CYB5A
0	4.20626803240968	0.76	0.07	0	1	OAZ1
0	4.15987932211721	0.758	0.07	0	1	RPL4
0	4.55865888806166	0.745	0.058	0	1	TOMM7
0	4.93253582347018	0.754	0.068	0	1	ADI1
0	5.16500180374349	0.729	0.045	0	1	ATOX1
0	3.45540290082453	0.835	0.151	0	1	PFDN5
0	4.24933245355005	0.801	0.119	0	1	COX6C
0	3.99564372831596	0.789	0.109	0	1	EDF1
0	7.75312931332361	0.682	0.008	0	1	S100A1
0	4.6316268701026	0.732	0.058	0	1	OST4
0	4.83994286160009	0.729	0.06	0	1	DDT
0	4.90674204983148	0.764	0.096	0	1	DCXR
0	4.70260202592948	0.723	0.061	0	1	ISCU
0	4.17584368547972	0.765	0.105	0	1	PPIA
0	6.06503885263759	0.677	0.017	0	1	PRDX2
0	4.49803420870237	0.705	0.046	0	1	RPL36AL
0	4.05021988385627	0.788	0.135	0	1	SKP1
0	4.42569812853255	0.749	0.098	0	1	NDUFB1
0	4.92291697252405	0.697	0.05	0	1	ATP5PO
0	3.76460226493624	0.858	0.212	0	1	MYL6
0	4.88301094075929	0.704	0.058	0	1	NDUFB4
0	5.24899456715633	0.671	0.03	0	1	SMIM24
0	5.72683721382623	0.662	0.024	0	1	DNPH1
0	4.3177037109902	0.731	0.093	0	1	MYL12B
0	4.07443908008697	0.693	0.055	0	1	CFL1
0	4.55618923960593	0.707	0.072	0	1	RPS26
0	4.52345292151957	0.684	0.053	0	1	BTF3
0	5.35818069674098	0.658	0.028	0	1	NDUFA2
0	5.20494625237692	0.66	0.03	0	1	ATP6V1F
0	5.13825506619338	0.691	0.061	0	1	RIDA
0	3.64197148978384	0.736	0.109	0	1	PPDPF
0	4.87601846979725	0.669	0.046	0	1	NDUFA11
0	3.52414547426607	0.883	0.261	0	1	SUCLG1
0	5.24948306117701	0.655	0.033	0	1	C4orf3
0	3.96441370314752	0.747	0.126	0	1	UQCRH
0	3.73533357424368	0.735	0.117	0	1	CHCHD10
0	3.87634448401749	0.705	0.089	0	1	OCIAD2
0	4.35886444420621	0.673	0.058	0	1	EEF1B2
0	3.54622357812461	0.714	0.102	0	1	SLC25A6
0	4.57199012978917	0.676	0.069	0	1	HPD
0	4.66975504261228	0.661	0.056	0	1	NDUFA3
0	4.53229027812155	0.663	0.061	0	1	ATP5PD
0	4.60534819282248	0.653	0.051	0	1	DYNLL1
0	5.14462647008837	0.641	0.039	0	1	SAP18
0	2.09954330228714	0.757	0.155	0	1	B2M
0	4.2445446837989	0.674	0.074	0	1	PRR13
0	3.76366877057196	0.673	0.074	0	1	RPS21
0	3.68027157405638	0.691	0.092	0	1	RPSA
0	4.39267859576683	0.655	0.057	0	1	ETFB
0	2.18234748317598	0.814	0.218	0	1	MIOX
0	3.78857783552807	0.743	0.15	0	1	ACAT1
0	4.19997697921982	0.645	0.054	0	1	VAMP8
0	4.79023125053827	0.623	0.033	0	1	RPS17
0	4.16271558867311	0.644	0.054	0	1	NDUFB7
0	3.83817128881438	0.667	0.08	0	1	EEF2
0	4.79304727635001	0.646	0.061	0	1	SLIRP
0	4.25822049338002	0.707	0.123	0	1	MDH1
0	3.36426213423762	0.663	0.08	0	1	TMSB10
0	3.41746938077207	0.769	0.186	0	1	DSTN
0	3.4718201375161	0.682	0.101	0	1	AKR1A1
0	4.55411041626635	0.628	0.056	0	1	PARK7
0	4.68649478804039	0.594	0.022	0	1	RPS10
0	5.54136378349317	0.593	0.022	0	1	PCSK1N
0	4.91620500320591	0.608	0.042	0	1	PRDX3
0	5.15216108317763	0.593	0.03	0	1	RNF181
0	2.67498414922261	0.888	0.326	0	1	FXYD2
0	3.8941643084061	0.654	0.093	0	1	GLRX
0	4.82397291482619	0.6	0.04	0	1	BRK1
0	4.38779280082145	0.607	0.047	0	1	FIS1
0	4.96765718190498	0.604	0.044	0	1	ATP5MC1
0	5.56955882082069	0.578	0.021	0	1	TXNDC17
0	4.3108062824824	0.597	0.042	0	1	NDUFB10
0	4.70207261263634	0.611	0.057	0	1	NDUFB8
0	3.73525796442379	0.663	0.11	0	1	YBX1
0	5.19118926312517	0.579	0.026	0	1	TMEM176A
0	4.74891287015061	0.581	0.028	0	1	COX14
0	3.34001548652636	0.705	0.152	0	1	PCK1
0	4.55251114704124	0.613	0.061	0	1	POMP
0	5.77734994854783	0.57	0.018	0	1	TMEM256
0	4.16702246108782	0.615	0.065	0	1	ATP6V1G1
0	3.77769356331729	0.674	0.124	0	1	ST13
0	2.36210092613819	0.728	0.18	0	1	BBOX1
0	4.97689697074087	0.574	0.026	0	1	C19orf53
0	4.72562060030258	0.607	0.06	0	1	MPC2
0	2.62606480401534	0.747	0.2	0	1	EEF1D
0	4.5545278306239	0.581	0.035	0	1	MINOS1
0	3.94140069455636	0.602	0.058	0	1	ZNHIT1
0	4.70870741382158	0.588	0.045	0	1	NEDD8
0	2.58102392699004	0.718	0.176	0	1	CALM1
0	1.88551047658297	0.798	0.257	0	1	ACTB
0	5.34736036200316	0.569	0.029	0	1	PCBD1
0	4.02292612820102	0.605	0.066	0	1	COMMD6
0	3.61797451045857	0.639	0.101	0	1	CALM2
0	3.39992247706825	0.623	0.085	0	1	HSPA8
0	3.41286214922525	0.663	0.126	0	1	PEPD
0	3.74448714280969	0.616	0.08	0	1	MGST1
0	3.99901904918733	0.601	0.065	0	1	ECH1
0	4.68278112604148	0.586	0.05	0	1	SELENOP
0	4.84263389021271	0.564	0.03	0	1	MZT2B
0	5.01063678608995	0.566	0.032	0	1	NDUFB3
0	3.51126450122131	0.691	0.159	0	1	MGST3
0	4.32279437537595	0.569	0.037	0	1	SNRPD2
0	5.83617505333618	0.542	0.013	0	1	RARRES3
0	3.38822	0.814	0.285	0	1	MT-CO3
0	3.94687963313808	0.571	0.043	0	1	AURKAIP1
0	4.1326860755812	0.589	0.066	0	1	NDUFS6
0	3.74218041562533	0.613	0.093	0	1	COX5A
0	5.30088341982325	0.546	0.027	0	1	LSM3
0	3.82419170365545	0.623	0.104	0	1	ATP5F1B
0	3.49721389465978	0.658	0.14	0	1	MT-ND3
0	4.25900693110686	0.554	0.037	0	1	NPC2
0	3.51114433754924	0.559	0.042	0	1	CST3
0	2.51367331636966	0.695	0.178	0	1	SAT2
0	4.53038218109176	0.574	0.058	0	1	GHITM
0	4.84363135892045	0.542	0.027	0	1	PLA2G16
0	4.18646779654897	0.564	0.049	0	1	DYNLRB1
0	3.14286661372669	0.611	0.102	0	1	NDUFS8
0	3.04258321753656	0.75	0.241	0	1	MT-ND4
0	1.88355311039234	0.693	0.184	0	1	ASS1
0	4.02224813067233	0.574	0.065	0	1	SUMO2
0	4.49950792153139	0.558	0.053	0	1	COX17
0	4.15225929678359	0.575	0.07	0	1	BDH2
0	4.99480078597962	0.527	0.023	0	1	COPS9
0	5.11613957491589	0.571	0.067	0	1	GSTP1
0	4.56387895526633	0.553	0.049	0	1	UQCRFS1
0	4.84798808912668	0.529	0.027	0	1	DUSP23
0	4.68442046907338	0.53	0.028	0	1	PSME1
0	4.04393485345116	0.564	0.062	0	1	NDUFS7
0	5.1417683339078	0.521	0.024	0	1	BLOC1S1
0	4.48479302333887	0.527	0.03	0	1	NDUFB11
0	4.64371813951193	0.53	0.034	0	1	ROMO1
0	4.32089551382166	0.546	0.052	0	1	SEC61B
0	3.59662540382457	0.56	0.066	0	1	PHPT1
0	3.12193794624739	0.633	0.142	0	1	SLC25A3
0	4.98667296087112	0.511	0.02	0	1	NOP10
0	5.54554605305607	0.51	0.02	0	1	TSTD1
0	5.26610528779417	0.511	0.021	0	1	NDUFAF3
0	2.57596377023393	0.829	0.339	0	1	MT-CO2
0	3.37647444282086	0.622	0.134	0	1	ATP5F1A
0	5.16163663916255	0.508	0.021	0	1	LAMTOR2
0	5.81545628632811	0.52	0.033	0	1	FABP1
0	2.69653009211329	0.674	0.188	0	1	C11orf54
0	3.6233649032911	0.567	0.081	0	1	ARPC3
0	3.53192628417193	0.565	0.079	0	1	ARL6IP4
0	4.34441033515841	0.528	0.043	0	1	MRPL57
0	4.70259446955762	0.51	0.026	0	1	APRT
0	4.09576795480481	0.523	0.041	0	1	RHOC
0	3.93038688450568	0.521	0.039	0	1	S100A11
0	3.8985012441819	0.546	0.064	0	1	PSMA7
0	3.25798858923509	0.567	0.085	0	1	GUK1
0	4.19316689322301	0.536	0.055	0	1	BNIP3
0	3.04193522792062	0.707	0.226	0	1	MT-ND2
0	4.18490853473163	0.539	0.059	0	1	GNG5
0	1.72595955620548	0.679	0.199	0	1	GLYAT
0	3.36912330137678	0.608	0.128	0	1	SUB1
0	2.73596001355168	0.575	0.096	0	1	KHK
0	4.78238235653551	0.502	0.023	0	1	SF3B5
0	3.90621664785851	0.546	0.068	0	1	HNRNPA1
0	4.33453225556698	0.52	0.042	0	1	PSMB3
0	3.94515926975228	0.529	0.051	0	1	COA3
0	2.94988008375991	0.636	0.158	0	1	EIF3K
0	3.63560520572586	0.555	0.078	0	1	GRHPR
0	3.84169004785674	0.545	0.07	0	1	NDUFB9
0	5.13104280074347	0.504	0.029	0	1	AKR7A2
0	2.64016700075993	0.725	0.25	0	1	CYSTM1
0	4.93337988736409	0.501	0.027	0	1	AKR7A3
0	4.66804193151732	0.505	0.033	0	1	SEC61G
0	4.65194882796392	0.498	0.027	0	1	FAM96B
0	4.93074859424078	0.491	0.022	0	1	TRMT112
0	4.53997115471665	0.496	0.03	0	1	TIMM13
0	5.08856211605249	0.484	0.018	0	1	GADD45GIP1
0	4.77115744830901	0.491	0.025	0	1	CHMP2A
0	4.04081653306263	0.506	0.044	0	1	FKBP2
0	3.64309127295844	0.522	0.06	0	1	CIB1
0	5.61969675085273	0.476	0.015	0	1	SMIM26
0	3.36055566619172	0.577	0.117	0	1	PRDX6
0	3.23632330234992	0.613	0.155	0	1	SDHC
0	5.33055199472629	0.481	0.023	0	1	ADIRF
0	4.43014478469109	0.487	0.029	0	1	CLTRN
0	3.2977852323001	0.542	0.085	0	1	TMEM176B
0	4.27152015278321	0.495	0.038	0	1	SMDT1
0	2.18123424668923	0.633	0.177	0	1	PDZK1
0	3.3429093843356	0.536	0.08	0	1	NDUFA13
0	3.28193118342923	0.578	0.122	0	1	NPM1
0	3.12576899798516	0.594	0.139	0	1	ENO1
0	2.93480816344406	0.721	0.267	0	1	MT-ATP6
0	4.55873212870507	0.498	0.045	0	1	SNRPG
0	2.82920894511712	0.656	0.208	0	1	TBCA
0	3.62062563815929	0.511	0.063	0	1	MYL12A
0	4.17919251456078	0.507	0.061	0	1	ACAA2
0	4.76769	0.47	0.024	0	1	PRELID1
0	3.77878402763876	0.484	0.039	0	1	SCAND1
0	3.96056780154322	0.516	0.073	0	1	LAPTM4A
0	5.05078574214975	0.465	0.022	0	1	PSMB6
0	2.88899789333081	0.723	0.282	0	1	ITM2B
0	4.6075764113737	0.475	0.035	0	1	SELENOH
0	4.11436036084712	0.499	0.06	0	1	DYNLT1
0	4.71918103956556	0.464	0.025	0	1	WDR83OS
0	4.65757873571134	0.469	0.03	0	1	SPCS1
0	3.03016826198735	0.561	0.123	0	1	ALDH6A1
0	3.19745	0.588	0.15	0	1	NDUFV2
0	2.49758239808623	0.557	0.121	0	1	H3F3B
0	4.07939378064553	0.484	0.048	0	1	NDUFA6
0	3.10388223093449	0.612	0.178	0	1	ATP5F1C
0	2.82912762739158	0.7	0.266	0	1	MT-CYB
0	3.18444437162083	0.542	0.109	0	1	MRPS21
0	4.9906419533927	0.46	0.027	0	1	AKR1C3
0	3.38816337921635	0.469	0.036	0	1	CYBA
0	3.39842756330659	0.529	0.097	0	1	SNX3
0	5.04398876952916	0.46	0.028	0	1	FABP3
0	5.15919971388659	0.446	0.014	0	1	HIGD2A
0	3.74160790769439	0.491	0.059	0	1	RPL17
0	3.59017946745647	0.529	0.098	0	1	ALDH2
0	3.72886613698637	0.493	0.062	0	1	CYCS
0	4.00580711723464	0.465	0.037	0	1	HINT2
0	4.57769911155849	0.451	0.023	0	1	MRPL51
0	3.78286678758865	0.464	0.039	0	1	C19orf70
0	4.20035589406528	0.456	0.032	0	1	CLIC1
0	1.72815200830191	0.61	0.186	0	1	UBC
0	5.55371456140151	0.438	0.014	0	1	POLR2I
0	2.82874349854418	0.524	0.101	0	1	FBP1
0	4.91681397221369	0.438	0.017	0	1	ARL2
0	4.12917671678331	0.474	0.053	0	1	NDUFAB1
0	3.32033351385903	0.54	0.12	0	1	CISD1
0	2.61819796424659	0.575	0.156	0	1	RAC1
0	3.37205668418659	0.5	0.083	0	1	GCSH
0	3.80789383982789	0.462	0.046	0	1	QPRT
0	4.68286466876962	0.44	0.024	0	1	TRAPPC1
0	4.51376545967911	0.442	0.026	0	1	ANAPC11
0	3.75297902857018	0.475	0.059	0	1	BEX3
0	4.03713771022969	0.455	0.041	0	1	DHRS4L2
0	2.81682869067707	0.488	0.075	0	1	MRPL41
0	4.00976532935712	0.454	0.043	0	1	HSBP1
0	3.33821231683557	0.525	0.115	0	1	NDUFA5
0	3.90749758372477	0.464	0.054	0	1	LDHA
0	4.0513790930029	0.457	0.047	0	1	GABARAPL2
0	2.76280238885143	0.586	0.179	0	1	MORF4L1
0	2.80898406038209	0.531	0.125	0	1	NIT2
0	3.76137653283951	0.459	0.053	0	1	KRT18
0	3.9210344117187	0.445	0.039	0	1	EIF6
0	4.37335670855244	0.436	0.031	0	1	TMEM258
0	3.71223473820386	0.454	0.05	0	1	RPL36A
0	4.14082046794247	0.451	0.048	0	1	GSTO1
0	3.93636484642615	0.452	0.049	0	1	MRPL52
0	4.66544846687885	0.426	0.023	0	1	TIMM8B
0	3.40288043511993	0.472	0.072	0	1	GLYATL1
0	4.46231944819097	0.419	0.021	0	1	CISD3
0	3.82366921354003	0.444	0.048	0	1	PTMS
0	2.89485475077568	0.423	0.027	0	1	SH3BGRL3
0	2.19784350692523	0.612	0.217	0	1	SCP2
0	5.40354016667459	0.421	0.028	0	1	PCP4
0	3.90638384947152	0.429	0.038	0	1	CUTA
0	3.04204435118071	0.49	0.099	0	1	C12orf75
0	3.01698657449434	0.451	0.062	0	1	LAMTOR4
0	4.4089869579271	0.416	0.027	0	1	C1QBP
0	4.18979582614877	0.424	0.037	0	1	GTF2H5
0	2.59361434994035	0.573	0.186	0	1	EIF3E
0	3.19779625399219	0.454	0.068	0	1	KRT8
0	5.33578587448348	0.398	0.013	0	1	MSRB1
0	3.28887287975423	0.453	0.07	0	1	MRPL20
0	2.8396416475371	0.508	0.125	0	1	CLTA
0	3.49406960979483	0.439	0.056	0	1	CD63
0	3.37642991562079	0.475	0.092	0	1	ESD
0	4.07745123372931	0.412	0.029	0	1	ISOC2
0	6.38134486874855	0.388	0.006	0	1	GCHFR
0	3.94288487900082	0.431	0.05	0	1	ERH
0	3.71289495952846	0.43	0.05	0	1	TRIR
0	3.50443861607489	0.451	0.072	0	1	SUMO1
0	3.68388746069182	0.448	0.069	0	1	MRPS36
0	4.05467708418959	0.421	0.042	0	1	MDH2
0	4.94037078380537	0.394	0.015	0	1	ALKBH7
0	3.26692977611404	0.501	0.122	0	1	RPS4Y1
0	4.61550179174593	0.404	0.027	0	1	PHB
0	2.64978791500094	0.487	0.111	0	1	ACAA1
0	3.8570105768694	0.429	0.053	0	1	SNRPB2
0	4.15069078607705	0.408	0.036	0	1	PCBP1
0	4.75093912439079	0.389	0.017	0	1	MRPL54
0	2.17328830308626	0.505	0.134	0	1	BHMT
0	3.61837303382736	0.439	0.068	0	1	NDUFB6
0	4.11982253073824	0.398	0.027	0	1	TMEM141
0	4.19957799197378	0.409	0.038	0	1	MSRB2
0	2.32173423705176	0.621	0.25	0	1	MT-ND1
0	3.08575743575442	0.437	0.067	0	1	COPE
0	3.41782853498401	0.457	0.088	0	1	SRP9
0	2.73659200704165	0.491	0.122	0	1	BRI3
0	4.97112500198424	0.386	0.017	0	1	HSD17B10
0	2.47578159655075	0.489	0.121	0	1	HSP90AB1
0	3.56802842538683	0.42	0.052	0	1	BLVRB
0	1.53212764859905	0.562	0.197	0	1	UGT2B7
0	4.78078968997874	0.383	0.018	0	1	H2AFZ
0	3.01638361861938	0.475	0.11	0	1	VDAC1
0	3.75666278073399	0.424	0.059	0	1	ACOT13
0	3.01894865955305	0.471	0.106	0	1	RBX1
0	4.25220756680797	0.401	0.037	0	1	QDPR
0	5.13994121574092	0.384	0.02	0	1	RPA3
0	3.31360619519194	0.442	0.078	0	1	ENY2
0	3.94474600761745	0.407	0.043	0	1	UXT
0	3.12450909431279	0.462	0.099	0	1	PSMB1
0	3.1839739490612	0.447	0.086	0	1	PPA1
0	3.4310341245503	0.416	0.056	0	1	CYC1
0	2.59691841579893	0.45	0.09	0	1	VPS28
0	4.3712407747328	0.39	0.031	0	1	SNRPE
0	3.42853561812365	0.416	0.057	0	1	SNU13
0	4.7361414235047	0.378	0.02	0	1	ABRACL
0	3.71419940314767	0.408	0.05	0	1	PSMB5
0	4.53814849806283	0.384	0.027	0	1	SF3B6
0	3.21538546296176	0.409	0.052	0	1	MPST
0	6.33167643652732	0.361	0.006	0	1	SMIM32
0	3.99482025789271	0.386	0.032	0	1	CSTB
0	3.61827175067442	0.401	0.048	0	1	S100A13
0	4.46174014477638	0.377	0.025	0	1	MRPL34
0	2.16019247963397	0.416	0.065	0	1	CD74
0	4.18208633073751	0.381	0.03	0	1	RAN
0	3.51094384740687	0.381	0.031	0	1	ASPDH
0	3.75811273248705	0.381	0.032	0	1	NENF
0	3.84203809724108	0.378	0.031	0	1	AP2S1
0	2.74117762182524	0.479	0.132	0	1	HMGN1
0	2.75413564532695	0.405	0.059	0	1	IFITM3
0	2.95934672212359	0.461	0.116	0	1	ECI2
0	5.06934904193335	0.363	0.018	0	1	MORN2
0	4.5451055875214	0.367	0.022	0	1	GTF3C6
0	3.36747818917076	0.408	0.063	0	1	RWDD1
0	2.06923707692058	0.548	0.204	0	1	HSPD1
0	5.06925608658868	0.36	0.016	0	1	APOM
0	5.22739422934317	0.358	0.014	0	1	SMIM30
0	5.09933590549015	0.36	0.017	0	1	POLR2K
0	4.46519431629483	0.361	0.018	0	1	SERPINA1
0	3.88908175678969	0.395	0.053	0	1	SNHG8
0	3.7821962673282	0.378	0.037	0	1	CARHSP1
0	5.0547229110484	0.359	0.019	0	1	SELENOK
0	0.796507994261892	0.812	0.473	0	1	SAT1
0	3.52053525649105	0.38	0.041	0	1	SLC9A3R1
0	4.70853729497788	0.36	0.021	0	1	NDUFC2
0	4.09173629866717	0.38	0.042	0	1	RAB5C
0	2.37500709435853	0.492	0.154	0	1	GSTK1
0	4.17413762751795	0.356	0.019	0	1	GAMT
0	4.67580581767784	0.355	0.019	0	1	ANAPC13
0	4.65206076664638	0.37	0.038	0	1	GSTA2
0	3.69818107496007	0.368	0.038	0	1	UFC1
0	2.97571923867345	0.385	0.055	0	1	EID1
0	2.06760183594637	0.575	0.245	0	1	HMGN3
0	5.12836006742966	0.343	0.014	0	1	RNF5
0	3.28973613651347	0.397	0.07	0	1	SDHD
0	3.56148094504067	0.359	0.032	0	1	ACY3
0	4.44669749851789	0.348	0.021	0	1	SEPHS2
0	2.24212807533417	0.519	0.194	0	1	EIF4A2
0	4.04524441429156	0.349	0.025	0	1	DDC
0	2.84971626762752	0.426	0.103	0	1	COX7A2L
0	3.29458284604085	0.366	0.043	0	1	AZGP1
0	3.28064418749418	0.398	0.075	0	1	NAA38
0	4.11710200071848	0.347	0.024	0	1	CALM3
0	3.26772738742762	0.401	0.079	0	1	NDUFB5
0	2.67179032367521	0.462	0.14	0	1	PGK1
0	5.69190573448826	0.33	0.008	0	1	CETN2
0	4.04472472154128	0.352	0.033	0	1	MRPS33
0	3.14510711882803	0.38	0.062	0	1	MRPL27
0	2.24230074022156	0.408	0.091	0	1	TUFM
0	4.09528536947406	0.349	0.034	0	1	RSL24D1
0	1.57278711530281	0.513	0.199	0	1	NQO2
0	2.84693698063064	0.375	0.061	0	1	CSNK2B
0	2.89902958092922	0.43	0.116	0	1	PSMB7
0	3.35342913529038	0.399	0.087	0	1	COX20
0	3.89925478840138	0.355	0.043	0	1	CHMP5
0	4.35690802227714	0.337	0.025	0	1	AP1M2
0	4.00404731409792	0.34	0.028	0	1	LSM4
0	3.39688520305404	0.381	0.071	0	1	ATP5PB
0	2.32457679299871	0.442	0.132	0	1	SEM1
0	3.98967288348042	0.34	0.032	0	1	MRPS15
0	2.27887376785292	0.413	0.106	0	1	CAMK2N1
0	1.51256313346486	0.447	0.142	0	1	SIGIRR
0	2.78134762219794	0.412	0.107	0	1	FAM162A
0	3.7159763294419	0.348	0.043	0	1	LAMTOR1
0	4.30735598604999	0.319	0.016	0	1	FUOM
0	2.48765902227124	0.428	0.125	0	1	MAOA
0	3.67045884639298	0.33	0.028	0	1	RPS19BP1
0	3.27753071577569	0.341	0.04	0	1	NOP53
0	3.2263	0.355	0.054	0	1	SRSF9
0	2.55106949273536	0.426	0.126	0	1	MTCH2
0	4.4554720960152	0.316	0.017	0	1	HIST1H4C
0	1.43547541960403	0.447	0.149	0	1	AK4
0	4.13450716504544	0.328	0.03	0	1	LSM5
0	3.1134794449294	0.378	0.08	0	1	VPS29
0	4.67945828052766	0.313	0.016	0	1	NHP2
0	2.75140327767094	0.354	0.057	0	1	PSME2
0	3.12547577020874	0.351	0.055	0	1	PSMA4
0	2.4307782195171	0.37	0.074	0	1	HSD17B14
0	2.7734454458717	0.388	0.093	0	1	ATP6V1E1
0	4.00283270117793	0.323	0.028	0	1	CBR1
0	2.56022810258609	0.416	0.121	0	1	SMS
0	5.67214088864985	0.307	0.013	0	1	ALB
0	4.13477773865262	0.326	0.033	0	1	IER3IP1
0	4.85026311282326	0.308	0.015	0	1	AP1S1
0	3.40642028020812	0.332	0.041	0	1	PSMD8
0	2.80193893429605	0.358	0.067	0	1	S100A10
0	3.14527963061461	0.352	0.062	0	1	PHYH
0	3.24786747114571	0.336	0.048	0	1	TMEM219
0	5.00482997416533	0.3	0.012	0	1	HIGD1A
0	3.49417225184805	0.345	0.057	0	1	SELENOW
0	3.77279	0.317	0.032	0	1	SNRPD3
0	2.49749149354994	0.422	0.137	0	1	TMBIM6
0	2.43232167432628	0.437	0.153	0	1	CDC42
0	2.04912636692585	0.411	0.127	0	1	HAGH
0	3.50724266164545	0.318	0.035	0	1	TSPAN1
0	2.21903985988517	0.458	0.175	0	1	ACADM
0	3.99920027915376	0.309	0.027	0	1	NDUFAF8
0	2.29904990919961	0.373	0.094	0	1	CMBL
0	4.56687893284959	0.304	0.025	0	1	PSMA2
0	2.47079353836334	0.348	0.07	0	1	HAO2
0	2.66014332899972	0.331	0.054	0	1	HCFC1R1
0	2.30380859053312	0.45	0.175	0	1	CAPZA2
0	3.34361793149921	0.311	0.036	0	1	STUB1
0	4.11904855268976	0.296	0.022	0	1	STOML2
0	3.3188890629286	0.317	0.044	0	1	RNF7
0	2.81539387873814	0.333	0.06	0	1	HEBP2
0	3.44348424809705	0.326	0.053	0	1	ELOC
0	3.21055571421274	0.316	0.043	0	1	TALDO1
0	3.19851902856284	0.331	0.058	0	1	DAD1
0	2.53194528298282	0.359	0.088	0	1	UQCRC1
0	3.33226830289148	0.32	0.049	0	1	MLF2
0	2.16817486327424	0.406	0.135	0	1	MTIF3
0	3.56459025034771	0.304	0.034	0	1	TRAPPC6A
0	4.88150269473083	0.282	0.012	0	1	TCEAL8
0	2.47330809125581	0.403	0.134	0	1	SDHB
0	4.98948198078208	0.282	0.013	0	1	SMIM37
0	2.67119299881256	0.344	0.076	0	1	NDUFS2
0	5.85404429041826	0.274	0.007	0	1	MCCD1
0	3.30262404222014	0.299	0.032	0	1	PPP1CA
0	2.54710998474435	0.32	0.054	0	1	PSMC5
0	3.01539191975211	0.305	0.039	0	1	SSR4
0	1.98470861324287	0.444	0.179	0	1	ATP6V0E1
0	1.98202550710987	0.455	0.192	0	1	CCNI
0	5.82024914314721	0.268	0.005	0	1	RBP4
0	3.11549312704101	0.332	0.069	0	1	ZFAS1
0	4.92963689841817	0.276	0.014	0	1	ABHD14B
0	3.80193939830337	0.302	0.04	0	1	RTRAF
0	1.37221312484353	0.589	0.327	0	1	CRYL1
0	2.30360749633059	0.322	0.061	0	1	EIF3G
0	2.76925157471786	0.313	0.053	0	1	TUBB4B
0	4.08011603599155	0.287	0.027	0	1	PXMP2
0	4.21485845511385	0.276	0.017	0	1	CHCHD5
0	1.88594191528971	0.414	0.155	0	1	HGD
0	4.16482703915118	0.275	0.016	0	1	HIST1H1C
0	5.10807525093575	0.267	0.009	0	1	ASNA1
0	2.20277945470352	0.436	0.179	0	1	CRYZ
0	1.69749841045161	0.418	0.161	0	1	CNDP2
0	4.10411687099938	0.278	0.022	0	1	GLRX5
0	3.20026496884883	0.312	0.056	0	1	FKBP1A
0	2.99802893794937	0.311	0.056	0	1	SET
0	6.14882973865664	0.26	0.005	0	1	PRAP1
0	3.43142558336721	0.288	0.033	0	1	CDK2AP2
0	2.10061380837163	0.407	0.152	0	1	IMPA2
0	3.7090228614719	0.278	0.023	0	1	RABAC1
0	2.75649501832385	0.333	0.078	0	1	TMEM230
0	3.32572269177493	0.299	0.044	0	1	POLR2F
0	3.80893579479765	0.286	0.031	0	1	TCEAL9
0	3.24707175751839	0.306	0.052	0	1	TPMT
0	3.42402791993745	0.3	0.046	0	1	STK19
0	4.66562219641908	0.267	0.013	0	1	MRPL40
0	3.69380951190119	0.287	0.034	0	1	TMEM14C
0	2.84074278250635	0.335	0.082	0	1	REXO2
0	4.6753824604849	0.266	0.014	0	1	BOLA3
0	3.66568929846399	0.286	0.034	0	1	PGAM1
0	4.04400345345025	0.274	0.023	0	1	MRPL14
0	1.06312350778007	0.396	0.145	0	1	DPYS
0	2.24085823881796	0.395	0.146	0	1	SSBP1
0	2.55446092493537	0.341	0.092	0	1	CA2
0	2.9429649812385	0.286	0.037	0	1	AGMAT
0	2.95125987784539	0.31	0.062	0	1	LACTB2
0	5.32289500863912	0.256	0.008	0	1	FOLR1
0	4.63603887817372	0.26	0.012	0	1	TOMM22
0	3.29644988949707	0.29	0.042	0	1	EIF1B
0	2.02349052459559	0.344	0.096	0	1	TNFSF10
0	4.49916733086578	0.271	0.024	0	1	MIR4458HG
0	3.30250730536666	0.273	0.026	0	1	TRAPPC2L
0	2.63721962461012	0.318	0.071	0	1	BPHL
0	4.38491934093256	0.264	0.017	0	1	SUPT4H1
0	3.33641343098774	0.285	0.038	0	1	SYF2
0	3.43585647339177	0.281	0.035	0	1	MRPL21
0	3.27182316120964	0.289	0.043	0	1	BAG1
0	2.90429840497101	0.321	0.075	0	1	NDUFA12
0	2.72601535069275	0.302	0.057	0	1	PPCS
0	3.13976091372867	0.313	0.068	0	1	ACP1
0	3.5613237426385	0.276	0.032	0	1	SBDS
0	3.86381506368636	0.276	0.032	0	1	SNRPF
0	4.11265626930168	0.263	0.019	0	1	C6orf48
0	4.45709250884847	0.257	0.013	0	1	C1orf122
0	4.14010723791736	0.259	0.015	0	1	MRPL12
0	2.2950023221309	0.339	0.096	0	1	ALDH1A1
0	2.53531787130828	0.336	0.093	0	1	ATP6V1D
0	1.58386294376103	0.377	0.134	0	1	SHMT1
0	3.82674018545179	0.266	0.024	0	1	LINC02294
0	3.60732729117801	0.272	0.03	0	1	AHCY
0	2.25572565446959	0.81	0.57	0	1	MT-CO1
0	3.18323756073085	0.286	0.046	0	1	CCNG1
0	2.5191418662737	0.295	0.055	0	1	FAH
0	3.31080382000963	0.279	0.04	0	1	NSA2
0	2.37027152966382	0.34	0.101	0	1	MMP24OS
0	1.73303835118106	0.346	0.107	0	1	PPP1R16A
0	2.43283335900899	0.296	0.057	0	1	FKBP8
0	3.58367473142814	0.271	0.033	0	1	COA4
0	2.49228895200273	0.297	0.059	0	1	NDUFS3
0	2.66566944280042	0.278	0.041	0	1	GPD1
0	3.22941584375627	0.288	0.051	0	1	DPY30
0	2.43283434921833	0.3	0.063	0	1	SCRN2
0	3.30989627849933	0.264	0.028	0	1	DRAP1
0	4.62023721024775	0.251	0.015	0	1	COMMD8
0	4.15434019937619	0.253	0.017	0	1	DCTN3
0	4.47788432420656	0.251	0.015	0	1	CHCHD1
0	2.79669276745708	0.318	0.082	0	1	AIFM1
0	1.49954248027978	0.529	0.294	0	1	YWHAE
0	2.12599871788483	0.324	0.089	0	1	SSU72
0	1.56620922081648	0.446	0.211	0	1	PTGR1
0	2.2878584387389	0.332	0.097	0	1	YWHAB
0	2.75819756214214	0.296	0.061	0	1	AP2M1
0	3.49282720342627	0.26	0.026	0	1	MRFAP1
0	3.78607030269753	0.256	0.022	0	1	BANF1
0	2.18531627096115	0.282	0.048	0	1	METTL26
0	3.79270987422422	0.26	0.027	0	1	DMAC1
0	2.94438552457905	0.273	0.04	0	1	UBXN1
0	1.1591824058836	0.374	0.141	0	1	DPEP1
0	2.18764067690575	0.333	0.1	0	1	EIF2S2
0	3.05166688417271	0.284	0.051	0	1	PFDN2
0	3.29198472288198	0.267	0.035	0	1	LINC01510
0	2.75730386694006	0.269	0.037	0	1	MRPS34
0	2.87595007660345	0.272	0.04	0	1	IDH3G
0	3.06902378166147	0.275	0.044	0	1	LAP3
0	2.47414247581931	0.322	0.091	0	1	SCOC
0	1.25819356939434	0.432	0.201	0	1	NDUFV1
0	3.63765124119965	0.258	0.028	0	1	PMVK
0	3.65208343270357	0.256	0.026	0	1	TUBB
0	3.78334844556126	0.257	0.027	0	1	BUD31
0	3.36095340216265	0.263	0.033	0	1	RNASEH2C
0	2.96523857529047	0.272	0.043	0	1	CLTB
0	3.44659426916023	0.279	0.05	0	1	MRPL13
0	1.8313209014118	0.373	0.144	0	1	PBLD
0	3.06957841160031	0.268	0.039	0	1	PA2G4
0	2.05441006010566	0.398	0.17	0	1	EIF3H
0	2.02642664498812	0.25	0.023	0	1	HLA-DRA
0	1.66345710138782	0.314	0.087	0	1	CEBPD
0	3.51642436892536	0.256	0.03	0	1	PET100
0	1.24171364719773	0.563	0.337	0	1	HMGB1
0	3.39929156923089	0.257	0.032	0	1	MZT2A
0	1.7296887592899	0.453	0.228	0	1	ANAPC16
0	2.5120740184172	0.294	0.069	0	1	DAZAP2
0	2.83270001271368	0.29	0.065	0	1	PIN4
0	2.80828532230237	0.256	0.032	0	1	TST
0	2.19525192017115	0.304	0.08	0	1	PNKD
0	2.4603622890119	0.296	0.072	0	1	EIF3F
0	0.507588105687833	0.321	0.098	0	1	TMSB4X
0	2.11015571141166	0.279	0.058	0	1	FAAP20
0	2.0021	0.307	0.086	0	1	SNRPN
0	2.28946482764509	0.267	0.048	0	1	MRPL55
0	1.24644087263143	0.457	0.238	0	1	SPATS2L
0	2.14603571140475	0.318	0.1	0	1	ADH5
0	2.73108832297015	0.254	0.036	0	1	H2AFJ
0	2.90074522656339	0.261	0.044	0	1	JTB
0	1.85657640290365	0.313	0.096	0	1	PNRC1
0	1.83932245971192	0.368	0.154	0	1	METTL9
0	2.18517022568458	0.313	0.1	0	1	HMGN2
0	2.40225033480615	0.318	0.106	0	1	TMEM59
0	2.12598248166019	0.326	0.114	0	1	SERBP1
0	3.19164545394237	0.257	0.045	0	1	NDUFA8
0	1.03235100851389	0.481	0.269	0	1	HSP90AA1
0	2.30515706024853	0.317	0.106	0	1	FDX1
0	1.59330581398262	0.498	0.287	0	1	PCBP2
0	1.89264394206815	0.273	0.062	0	1	COTL1
0	2.55641759159467	0.254	0.044	0	1	PLIN2
0	2.20990624135716	0.317	0.107	0	1	VDAC2
0	1.16326596562829	0.349	0.14	0	1	ACMSD
0	2.79805029324781	0.251	0.043	0	1	PSAT1
0	1.77071312967385	0.382	0.174	0	1	HNRNPK
0	2.92311141935816	0.257	0.049	0	1	CWC15
0	2.80400228972098	0.25	0.043	0	1	ERP29
0	2.59684446833999	0.259	0.052	0	1	SPAG7
0	2.45253081327049	0.283	0.076	0	1	MOCS2
0	0.750960958860252	0.484	0.277	0	1	MSRA
0	2.9743097249964	0.262	0.057	0	1	C1D
0	1.52307972114201	0.308	0.103	0	1	SLC25A39
0	1.45327790557971	0.39	0.186	0	1	CD24
0	1.76836014597449	0.327	0.123	0	1	EIF3L
0	2.55326341135833	0.268	0.065	0	1	ECI1
0	2.42088508805289	0.283	0.081	0	1	NARS
0	1.57294608470591	0.401	0.201	0	1	AK2
0	1.57755221921476	0.432	0.232	0	1	DECR1
0	1.72188542774868	0.288	0.088	0	1	TCEAL4
0	2.84085303646951	0.252	0.053	0	1	ZCRB1
0	2.55845513450222	0.259	0.06	0	1	MAP1LC3B
0	1.09809717208265	0.537	0.339	0	1	CAMTA1
0	1.0577279626977	0.324	0.127	0	1	CLIC4
0	1.12061840569546	0.331	0.134	0	1	GADD45A
0	2.26694245547098	0.278	0.081	0	1	VTI1B
0	2.36260271487901	0.283	0.086	0	1	RAB11A
0	2.17577529882796	0.263	0.069	0	1	RNH1
0	1.19854429782509	0.488	0.295	0	1	CFDP1
0	1.56986703368856	0.269	0.077	0	1	RHOB
0	2.80303295557603	0.252	0.06	0	1	THOC7
0	1.95664579972486	0.265	0.073	0	1	SORD
0	1.49614276708634	0.352	0.161	0	1	MRPL33
0	1.8489116793769	0.3	0.111	0	1	HADH
0	1.55870618139482	0.396	0.209	0	1	CNN3
0	2.58200660139667	0.256	0.069	0	1	MRPS35
0	0.503639840904429	0.332	0.146	0	1	ANPEP
0	2.10135617903044	0.304	0.118	0	1	PSMA3
0	1.76837365424209	0.27	0.084	0	1	DUT
0	1.37055629224125	0.315	0.13	0	1	MACROD1
0	2.10009852407572	0.282	0.097	0	1	EIF1AX
0	1.55135494420937	0.334	0.15	0	1	RHOA
0	1.79666057523636	0.272	0.089	0	1	NCL
0	2.14373102082328	0.274	0.091	0	1	TXNL4A
0	2.46288655041282	0.252	0.069	0	1	UQCC2
0	2.45059125769122	0.256	0.073	0	1	HDDC2
0	1.53812150821652	0.354	0.171	0	1	PABPC1
0	1.39949051780346	0.283	0.1	0	1	HDHD3
0	1.94446768195603	0.278	0.096	0	1	KIAA1191
0	1.58986199354483	0.254	0.072	0	1	ALDH4A1
0	0.850440024924428	0.366	0.186	0	1	ACTG1
0	1.91171069209346	0.319	0.14	0	1	ZC3H15
0	1.88883763128045	0.292	0.115	0	1	SERP1
0	1.25403280659245	0.288	0.111	0	1	MCRIP2
0	1.79053090240128	0.302	0.127	0	1	ALDH7A1
0	0.913942835431286	0.458	0.284	0	1	SH3YL1
0	1.60105186906267	0.387	0.214	0	1	NDUFS4
0	1.45176839298057	0.252	0.079	0	1	BIN1
0	2.31117144641877	0.255	0.082	0	1	NAA20
0	2.18838316463045	0.257	0.085	0	1	C1orf43
0	1.40719107329472	0.323	0.152	0	1	FAM177A1
0	1.67123409068175	0.33	0.162	0	1	SEC11A
0	1.79948465852816	0.276	0.111	0	1	CMPK1
0	1.54945528816014	0.272	0.107	0	1	PSMA1
0	1.76715789470797	0.3	0.137	0	1	DNAJC15
0	1.56994558161229	0.365	0.202	0	1	ETFA
0	1.53380864536038	0.256	0.094	0	1	ASL
0	1.78317777908856	0.269	0.108	0	1	UBE2L3
0	1.78330079140849	0.297	0.136	0	1	CAT
0	0.587136557461568	0.347	0.186	0	1	CTSH
0	1.73116571850908	0.328	0.169	0	1	HADHB
0	1.75739961602951	0.291	0.132	0	1	CD164
0	1.85869576939972	0.265	0.109	0	1	PAIP2
0	1.31866027155096	0.351	0.196	0	1	C11orf58
0	1.66783455829221	0.297	0.143	0	1	SOD2
0	1.09851079754939	0.274	0.122	0	1	GIPC2
0	1.25995626435987	0.335	0.183	0	1	ARPC2
0	1.82969524906567	0.279	0.129	0	1	ANXA7
0	1.51087328935593	0.264	0.118	0	1	TCEA3
0	1.70977602476172	0.258	0.112	0	1	ATP6V1B2
0	1.12413763225851	0.329	0.183	0	1	NDUFV3
0	1.22036151477266	0.343	0.199	0	1	SEC62
0	1.71600788925037	0.265	0.122	0	1	EIF3J
0	1.41783453127447	0.275	0.132	0	1	SNX5
0	0.963743967689185	0.312	0.17	0	1	SQSTM1
0	1.70223718634041	0.289	0.148	0	1	MORF4L2
0	1.23391606023616	0.434	0.294	0	1	MPC1
0	1.21769224787837	0.334	0.202	0	1	PTGES3
0	1.28529121116035	0.27	0.14	0	1	SRSF3
0	1.52192190316766	0.251	0.123	0	1	CNBP
0	1.12497617099959	0.283	0.155	0	1	TMEM14B
0	1.47025533387905	0.295	0.167	0	1	RHEB
0	1.30293436810596	0.291	0.164	0	1	YWHAQ
0	1.39018830927685	0.286	0.16	0	1	UGP2
9.75638742729352e-297	0.734712352291912	0.423	0.285	4.15446489429013e-292	1	MT-ND5
6.00402243975491e-276	0.978276512455671	0.311	0.192	2.55663283529643e-271	1	EIF4G2
9.63829902441088e-271	1.00961391580345	0.265	0.151	4.10418049057464e-266	1	EIF5
8.64935258576106e-251	1.20244132086988	0.254	0.147	3.68306731806877e-246	1	NBDY
1.84920821395425e-215	0.909132658360152	0.347	0.245	7.87429841665999e-211	1	NUCKS1
2.28687009042523e-208	0.642565327688222	0.266	0.159	9.73795021904873e-204	1	HNMT
8.86142523619614e-190	1.11189718077292	0.258	0.167	3.77337209407704e-185	1	EIF4B
3.04691874112717e-189	0.773999853303402	0.395	0.302	1.29743893834677e-184	1	RAB1A
7.96781246088924e-157	1.14243142080932	0.272	0.192	3.39285390209585e-152	1	DYNC1I2
5.00286781193954e-155	0.813944851478287	0.312	0.228	2.1303211716801e-150	1	NDUFA10
1.20783654312474e-149	0.668364212919325	0.329	0.237	5.14320956793379e-145	1	MGMT
2.61757846451848e-147	0.959820682026953	0.313	0.236	1.11461726176126e-142	1	UQCRC2
2.78537871182328e-138	0.513062929136676	0.41	0.328	1.18606996306859e-133	1	RTN4
1.29637868847112e-126	0.774380347933877	0.331	0.256	5.52023973124771e-122	1	ANXA4
1.26940606928967e-123	0.676942752836182	0.367	0.296	5.40538492424928e-119	1	VAPA
3.68366725130214e-113	0.775814123072992	0.28	0.21	1.56857918894948e-108	1	ACO2
9.89526320840559e-112	0.779477740621915	0.323	0.257	4.21360097940327e-107	1	RAB7A
1.21317258552793e-96	0.861815245684127	0.266	0.205	5.16593150369504e-92	1	NAP1L1
2.00226031393323e-67	0.522192863466805	0.346	0.299	8.52602486879048e-63	1	RAB2A
6.4318979364481e-58	0.638772971462397	0.298	0.257	2.73883077929833e-53	1	PPA2
0	6.26049522265184	0.977	0.084	0	2	SLC12A3
0	3.0711378303145	0.785	0.13	0	2	TMEM52B
0	2.94548435028495	0.871	0.232	0	2	EGF
0	4.60418497414253	0.65	0.052	0	2	TRPM6
0	3.76102400647281	0.706	0.111	0	2	KLHL3
0	2.91220504685158	0.717	0.132	0	2	KNG1
0	3.46951543856494	0.699	0.126	0	2	FMN1
0	3.4721704331215	0.897	0.346	0	2	TRPM7
0	3.78338817881764	0.755	0.21	0	2	CNNM2
0	4.99603033672715	0.575	0.039	0	2	AC078980.1
0	2.68869660964655	0.818	0.291	0	2	ABCA5
0	1.93611872013542	0.782	0.262	0	2	GRB14
0	2.2789850853934	0.926	0.406	0	2	WNK1
0	1.73412828354779	0.688	0.17	0	2	PIK3C2G
0	1.94532000381511	0.746	0.233	0	2	CLCNKB
0	1.66978106496727	0.685	0.185	0	2	CACNA2D3
0	3.1733887874328	0.921	0.423	0	2	RNPC3
0	2.43447924888157	0.615	0.119	0	2	WNK4
0	2.22874003589905	0.637	0.16	0	2	LINC01762
0	3.18528133911083	0.585	0.109	0	2	CACNB4
0	2.73634189091085	0.66	0.194	0	2	ICA1
0	2.76220469228404	0.585	0.131	0	2	ABCA10
0	3.34904227222043	0.535	0.085	0	2	ZNF385D
0	2.9825507573722	0.587	0.138	0	2	CADM1
0	2.01990902624722	0.726	0.285	0	2	IVNS1ABP
0	1.60227863140964	0.657	0.218	0	2	TEX41
0	3.51408996321381	0.529	0.09	0	2	ADAMTS17
0	1.82854313244473	0.647	0.222	0	2	SCN2A
0	2.50134845739675	0.605	0.182	0	2	CACNA1D
0	2.49557908655233	0.67	0.253	0	2	TSC22D2
0	2.29835800268726	0.589	0.172	0	2	FGF13
0	1.10013584648374	0.774	0.361	0	2	CA12
0	2.18462266218632	0.757	0.345	0	2	APBB2
0	2.35960698995136	0.766	0.354	0	2	CPEB4
0	1.94555055121887	0.681	0.27	0	2	ITPR1
0	2.1785823465864	0.795	0.388	0	2	KANK1
0	1.51469394956997	0.566	0.162	0	2	CASR
0	1.68174142768579	0.668	0.266	0	2	OSBPL3
0	2.47620626129049	0.567	0.17	0	2	ME3
0	1.59944879707817	0.65	0.254	0	2	FREM1
0	1.86787135532937	0.476	0.085	0	2	TMEM101
0	1.42847499686276	0.677	0.289	0	2	COL4A3
0	2.86713997839744	0.476	0.09	0	2	ITPKB
0	1.99922750024907	0.569	0.183	0	2	ACSL4
0	1.84319833654985	0.854	0.469	0	2	MAML2
0	2.30669	0.551	0.167	0	2	TBC1D9
0	1.78777915942869	0.619	0.238	0	2	WDFY2
0	1.99235618656098	0.501	0.121	0	2	CA10
0	1.16199494436327	0.863	0.485	0	2	MECOM
0	1.7334476576333	0.667	0.291	0	2	VAV3
0	1.89515969281168	0.688	0.312	0	2	USP24
0	1.10731547864278	0.846	0.471	0	2	CCSER1
0	1.96116276291273	0.528	0.158	0	2	CLCNKA
0	1.26887867627019	0.819	0.45	0	2	ERBB4
0	1.56194400965719	0.63	0.262	0	2	EFNA5
0	1.56530414612529	0.784	0.417	0	2	KCNJ16
0	1.98846647825192	0.544	0.179	0	2	ZDHHC14
0	1.07146819591481	0.901	0.539	0	2	COBLL1
0	1.35283264242652	0.565	0.204	0	2	DACH1
0	1.58578333850843	0.487	0.126	0	2	ESRRB
0	2.07058257510557	0.461	0.102	0	2	EMX1
0	3.63070858074308	0.395	0.036	0	2	CPXM2
0	2.13669579165638	0.568	0.209	0	2	NOS1AP
0	1.68739458967723	0.734	0.375	0	2	AC019197.1
0	5.16436921401138	0.391	0.033	0	2	AL355612.1
0	1.05906608894505	0.541	0.185	0	2	GRAMD1B
0	1.07261358042307	0.668	0.313	0	2	PTGER3
0	3.40069395742258	0.429	0.074	0	2	AMY2B
0	1.63831384639969	0.558	0.204	0	2	TOX3
0	1.49071	0.7	0.347	0	2	FHOD3
0	2.03670421841837	0.52	0.168	0	2	BACE2
0	1.58250534682303	0.765	0.414	0	2	ARHGAP6
0	1.61434410398996	0.525	0.175	0	2	TMEM72
0	4.73539672572885	0.361	0.014	0	2	SALL3
0	1.9129287233193	0.62	0.275	0	2	MITF
0	1.8401803596168	0.553	0.209	0	2	GCNT2
0	1.7740882587298	0.488	0.145	0	2	TMPRSS2
0	1.8182627451275	0.444	0.101	0	2	HS6ST2
0	0.960606814967203	0.657	0.315	0	2	TACC1
0	5.09644000437663	0.352	0.012	0	2	TRIM50
0	1.87235117433784	0.551	0.216	0	2	OPHN1
0	2.15184195281548	0.524	0.191	0	2	CNOT6L
0	1.76668334813634	0.475	0.144	0	2	ADAMTS16
0	1.44768424513258	0.551	0.223	0	2	AC138305.1
0	1.90256644233161	0.528	0.202	0	2	FRMD3
0	1.69522706378029	0.639	0.313	0	2	LRCH1
0	2.37274754202287	0.437	0.114	0	2	KL
0	2.4431204059147	0.423	0.1	0	2	BTBD11
0	1.06077242675792	0.663	0.341	0	2	LIMCH1
0	1.55460115199425	0.483	0.161	0	2	TMEM213
0	1.51269261629929	0.882	0.561	0	2	ESRRG
0	1.86005274005326	0.446	0.126	0	2	SEMA6D
0	1.27519480674077	0.555	0.237	0	2	GPC5
0	0.951104767439237	0.605	0.288	0	2	RHOBTB3
0	1.56686295558168	0.673	0.358	0	2	CLASP1
0	0.90251958251865	0.764	0.449	0	2	ATP1A1
0	1.22849209929356	0.511	0.196	0	2	ATP6V0A4
0	1.13333360784128	0.79	0.477	0	2	SAT1
0	4.36824392490995	0.329	0.016	0	2	DEPDC1B
0	1.61183442540399	0.497	0.184	0	2	COL4A5
0	1.57232639072319	0.48	0.168	0	2	LINC00970
0	1.54187722217433	0.482	0.171	0	2	SIM1
0	1.16384257089519	0.553	0.243	0	2	COL4A4
0	1.53652708896371	0.518	0.208	0	2	KCTD1
0	0.795022166668713	0.563	0.254	0	2	NAV2
0	1.38002438904608	0.582	0.275	0	2	CBLB
0	3.81350811944618	0.335	0.03	0	2	SLC19A3
0	2.44744505041709	0.378	0.073	0	2	GCGR
0	1.05953150964106	0.815	0.51	0	2	MSI2
0	1.37625909121481	0.528	0.224	0	2	ACOT11
0	1.15755919938325	0.545	0.241	0	2	CCDC148
0	1.21238075764591	0.773	0.469	0	2	PKP4
0	1.15405356873187	0.449	0.146	0	2	SGIP1
0	1.58287337800872	0.544	0.241	0	2	MRPS6
0	0.723131036393186	0.61	0.308	0	2	KCNIP4
0	1.21641902182652	0.644	0.342	0	2	LGR4
0	2.96535655288652	0.36	0.059	0	2	UNC5C
0	1.34227905662408	0.507	0.207	0	2	SLC16A7
0	2.3463888991385	0.365	0.065	0	2	HMCN1
0	0.903502002601245	0.717	0.417	0	2	ADAMTS9-AS2
0	1.26890717059633	0.604	0.304	0	2	AK3
0	1.50716710587461	0.486	0.187	0	2	HOXD3
0	1.75824176516797	0.431	0.132	0	2	GPRIN3
0	1.68403364996422	0.606	0.308	0	2	TSC22D1
0	2.7157396021494	0.376	0.081	0	2	LINC00645
0	0.936601977397788	0.714	0.42	0	2	NR3C2
0	1.54810551427925	0.456	0.163	0	2	BLNK
0	4.01500394077724	0.317	0.024	0	2	LINC01055
0	0.763100793510167	0.834	0.542	0	2	ATP1B1
0	2.35003376931386	0.357	0.066	0	2	LHX1
0	1.38698865780191	0.546	0.257	0	2	CTDSPL
0	1.15535061379913	0.784	0.495	0	2	LRBA
0	0.97745395748585	0.707	0.419	0	2	KIAA1217
0	0.768383803681289	0.48	0.193	0	2	FRMD4A
0	1.91531636260022	0.406	0.12	0	2	CACHD1
0	1.32071448714644	0.491	0.205	0	2	RNF150
0	1.02233106177741	0.751	0.465	0	2	PLCL1
0	1.33845385864754	0.482	0.196	0	2	ABCC5
0	1.27422805672439	0.612	0.326	0	2	DYNC2H1
0	0.834235977340118	0.633	0.348	0	2	NR2F2-AS1
0	0.909553596263845	0.708	0.423	0	2	NAALADL2
0	1.61201226582488	0.457	0.173	0	2	SPPL2A
0	0.837006157632745	0.749	0.466	0	2	PPP2R3A
0	3.03774437205462	0.337	0.055	0	2	GAD1
0	1.3042105576062	0.506	0.224	0	2	TOM1L2
0	1.04584298265213	0.647	0.365	0	2	C20orf194
0	3.22403529599903	0.314	0.032	0	2	SLC24A3
0	0.808294815823003	0.468	0.187	0	2	LINC01606
0	0.543010916877142	0.719	0.438	0	2	WSB1
0	0.76595455549051	0.908	0.628	0	2	PKHD1
0	2.4487450659661	0.358	0.078	0	2	MAP2K6
0	1.03150899621405	0.622	0.342	0	2	ATP9B
0	1.00599489495903	0.44	0.162	0	2	MYO1B
0	1.88356152908787	0.394	0.116	0	2	EXPH5
0	2.10266016035057	0.364	0.086	0	2	VDR
0	1.1733520632642	0.545	0.268	0	2	OGT
0	3.09982483266539	0.339	0.063	0	2	IL1RAPL2
0	0.698812102823949	0.602	0.328	0	2	CLCN5
0	1.06831413462151	0.501	0.228	0	2	ARHGEF3
0	1.34647471162665	0.497	0.224	0	2	NNT
0	1.27780326447044	0.498	0.227	0	2	XKR6
0	2.51302696253303	0.345	0.076	0	2	PHF21B
0	1.16167614624338	0.446	0.178	0	2	STK32B
0	0.950078017638121	0.46	0.192	0	2	PLPPR1
0	0.775166210531272	0.631	0.363	0	2	ACACB
0	1.77051646772814	0.41	0.143	0	2	ATP8A1
0	0.746379597097982	0.827	0.56	0	2	BICC1
0	1.21227300375259	0.681	0.415	0	2	FNDC3B
0	0.940064539819143	0.584	0.318	0	2	PTPN4
0	1.07122517592012	0.507	0.243	0	2	TRIM2
0	1.03681407594586	0.475	0.212	0	2	STK39
0	0.986606663213426	0.656	0.393	0	2	ATXN1
0	0.517381304184626	0.537	0.274	0	2	HIP1
0	0.70321252755781	0.665	0.403	0	2	PPARGC1A
0	1.11229159083719	0.451	0.189	0	2	FAM171A1
0	1.43195464213218	0.369	0.108	0	2	PIP5K1B
0	0.705008949698953	0.668	0.411	0	2	ABLIM1
0	1.2396153820097	0.449	0.192	0	2	ITGA2
0	1.39574021165152	0.377	0.121	0	2	PLCB4
0	1.1925808526771	0.471	0.215	0	2	FAAH2
0	0.700849397059812	0.685	0.43	0	2	DANT2
0	0.593488047120476	0.66	0.405	0	2	SULT1C2
0	1.40299229500742	0.432	0.177	0	2	PDZRN3
0	1.5242736666231	0.448	0.193	0	2	CPEB2
0	2.1172700142593	0.329	0.074	0	2	INPP5J
0	2.57047942079194	0.315	0.061	0	2	C3orf52
0	1.54617883617068	0.368	0.114	0	2	KCNJ1
0	0.688041305839793	0.658	0.405	0	2	MAST4
0	1.52106810876372	0.404	0.151	0	2	SNX10
0	0.76688133737864	0.614	0.361	0	2	CLMN
0	0.713986462069899	0.541	0.289	0	2	TRABD2B
0	0.739306706798877	0.486	0.234	0	2	KLHL13
0	1.25792244754881	0.504	0.253	0	2	ADGRL2
0	1.31868873420484	0.64	0.389	0	2	LINC00472
0	1.16406171801386	0.404	0.154	0	2	DNM3
0	0.925620317246962	0.514	0.264	0	2	MYO10
0	0.666687249186126	0.667	0.418	0	2	MTR
0	1.28310049978175	0.414	0.165	0	2	DNASE1
0	0.94113554836001	0.451	0.203	0	2	PRDM16
0	1.61936977672888	0.382	0.134	0	2	SLC22A15
0	1.42891123719532	0.4	0.153	0	2	ARNT2
0	0.743510512596059	0.767	0.52	0	2	SNX29
0	0.601971542407971	0.588	0.341	0	2	CYFIP2
0	1.50885893179902	0.403	0.158	0	2	ITGB5
0	3.80315989273198	0.263	0.018	0	2	SHC3
0	0.83747862152478	0.641	0.396	0	2	ARHGAP24
0	1.57094667919884	0.363	0.118	0	2	SLC35B4
0	1.46866322748067	0.383	0.138	0	2	RAP1GAP2
0	1.97278828583487	0.33	0.086	0	2	SGSM1
0	1.08645147771104	0.442	0.198	0	2	ADAMTS9
0	0.66257260951156	0.589	0.346	0	2	SHROOM3
0	1.31904892159989	0.358	0.115	0	2	RANBP3L
0	1.61161862827043	0.407	0.164	0	2	MYO3B
0	1.01292429284894	0.542	0.3	0	2	TBL1X
0	2.23124765022991	0.306	0.064	0	2	PRSS23
0	1.81164749128471	0.346	0.104	0	2	CABLES1
0	1.00594935445988	0.506	0.265	0	2	TMEM161B-AS1
0	1.19772168673199	0.398	0.158	0	2	LNX1
0	1.58589140517718	0.357	0.117	0	2	SLC20A1
0	2.56011326387509	0.29	0.05	0	2	TFAP2A
0	1.95460895694981	0.315	0.075	0	2	SH3PXD2A
0	1.85903334481772	0.324	0.085	0	2	B4GALNT3
0	1.16358345782444	0.449	0.211	0	2	ATRN
0	1.00169167174553	0.483	0.246	0	2	UNC13B
0	1.06717964967649	0.476	0.239	0	2	LRP6
0	0.718353339620415	0.524	0.288	0	2	DCDC2
0	1.73009152771362	0.331	0.095	0	2	LINC01182
0	1.87086562943262	0.336	0.101	0	2	MARK1
0	1.10696512028232	0.447	0.212	0	2	C4orf19
0	1.58238193718882	0.394	0.159	0	2	NELL1
0	0.76388357429955	0.474	0.239	0	2	TANC1
0	0.890807253634016	0.506	0.271	0	2	SVIL
0	0.848374498006609	0.578	0.344	0	2	MAP4K3
0	2.21129178745135	0.293	0.059	0	2	DENND2A
0	0.915135758466395	0.602	0.369	0	2	MEF2A
0	0.681342667907869	0.47	0.237	0	2	SKAP1
0	0.730092883323544	0.563	0.33	0	2	DNAH14
0	0.836124086760259	0.517	0.285	0	2	PDE7B
0	1.08491869828165	0.405	0.173	0	2	MYO5A
0	1.41473166375767	0.376	0.144	0	2	ELOVL7
0	2.07342647832976	0.312	0.08	0	2	TNFRSF19
0	0.738864800751336	0.652	0.421	0	2	SOX6
0	1.04369429676454	0.49	0.259	0	2	PRICKLE2
0	2.93932291092768	0.297	0.066	0	2	CALCR
0	2.88722783078081	0.261	0.031	0	2	ABCA9
0	1.33246667355761	0.413	0.183	0	2	IPCEF1
0	4.04240454388939	0.25	0.021	0	2	DNER
0	1.44654254114195	0.365	0.136	0	2	ERMP1
0	0.692601593293896	0.653	0.425	0	2	CDK14
0	1.21452800960481	0.393	0.165	0	2	TSC1
0	1.63361182789038	0.325	0.098	0	2	KSR2
0	2.62901500082142	0.265	0.038	0	2	ABCA6
0	0.811629916664359	0.514	0.288	0	2	ZNF704
0	1.27934880998159	0.416	0.19	0	2	BCL2L1
0	0.727242219673685	0.528	0.303	0	2	THRB
0	1.03807016579957	0.476	0.251	0	2	GBE1
0	1.5135334877048	0.326	0.102	0	2	SUSD4
0	2.41373817795931	0.268	0.044	0	2	SFRP1
0	0.798195394406618	0.542	0.318	0	2	ARHGAP5
0	1.10039248244813	0.421	0.197	0	2	SLC25A12
0	0.955997664548179	0.472	0.248	0	2	PTPN3
0	0.685720829618248	0.509	0.286	0	2	ASAP2
0	0.797043277948955	0.641	0.418	0	2	AGAP1
0	1.57646921632559	0.34	0.118	0	2	SCN7A
0	1.70311233903344	0.338	0.116	0	2	CCNB1IP1
0	0.807659345790188	0.599	0.377	0	2	IGFBP7
0	0.725601946717138	0.508	0.287	0	2	FAM160A1
0	0.599177803781169	0.503	0.282	0	2	CPEB3
0	0.811835497033908	0.457	0.237	0	2	RGL3
0	1.71712	0.334	0.115	0	2	CTNNAL1
0	0.640061	0.517	0.298	0	2	LLGL2
0	0.788661777571253	0.548	0.329	0	2	USP25
0	1.13107071635017	0.425	0.206	0	2	SAMD5
0	3.50505319445673	0.252	0.033	0	2	AL158071.4
0	1.05228304260023	0.461	0.243	0	2	CDH16
0	0.911467999669415	0.442	0.224	0	2	PLXNB1
0	0.9459836196837	0.472	0.254	0	2	FERMT2
0	0.56698512647897	0.52	0.303	0	2	PRKD1
0	0.542232345080421	0.706	0.489	0	2	PTPRG
0	1.29499048279427	0.326	0.11	0	2	KITLG
0	2.5988641483672	0.26	0.044	0	2	LHX1-DT
0	1.0345520168412	0.327	0.111	0	2	EYA2
0	1.6235715418294	0.331	0.116	0	2	MYO5C
0	0.59810041277537	0.705	0.49	0	2	LRMDA
0	0.50273103848439	0.814	0.599	0	2	DDX17
0	0.640903013654092	0.559	0.345	0	2	AHI1
0	0.914485268476712	0.438	0.226	0	2	PREPL
0	0.785939780333931	0.444	0.232	0	2	MFHAS1
0	1.58167082137544	0.328	0.117	0	2	FZD6
0	0.75167426837205	0.562	0.352	0	2	NFE2L2
0	0.58938647195377	0.557	0.347	0	2	LRRFIP1
0	0.951151352144806	0.44	0.231	0	2	AC245297.3
0	1.10465793760657	0.42	0.211	0	2	STX18
0	0.892169394381943	0.377	0.168	0	2	BACH2
0	0.9728270249417	0.415	0.206	0	2	TP53BP1
0	0.628789697814667	0.58	0.371	0	2	DOCK1
0	1.07166793724084	0.475	0.266	0	2	HIF1A
0	0.883656530084646	0.446	0.238	0	2	NR6A1
0	0.604171746267089	0.711	0.503	0	2	RERE
0	0.57661438830319	0.572	0.364	0	2	PHLDB2
0	1.16221741876988	0.351	0.144	0	2	CECR2
0	0.709573739634805	0.441	0.236	0	2	DPY19L2
0	0.832337997564681	0.427	0.222	0	2	GPAT3
0	0.833470485317141	0.486	0.281	0	2	CLASP2
0	0.943144141040927	0.46	0.256	0	2	TMEM245
0	0.626060645710826	0.528	0.324	0	2	ZNF518A
0	0.974551843891412	0.451	0.248	0	2	CLINT1
0	1.28344443621718	0.346	0.143	0	2	CYS1
0	1.80939278082099	0.283	0.08	0	2	TMEM38B
0	0.942221116120152	0.441	0.239	0	2	MAN1A1
0	1.83662189787984	0.27	0.068	0	2	LAMA1
0	1.13622747371988	0.355	0.153	0	2	PITPNM2
0	0.58356033292617	0.579	0.377	0	2	RALGAPA1
0	0.632645442560579	0.543	0.342	0	2	UBR3
0	0.89962304419129	0.405	0.205	0	2	WLS
0	1.00929622407056	0.404	0.204	0	2	ACTR3C
0	0.701622777580838	0.574	0.375	0	2	FBXL17
0	2.27279374403745	0.25	0.052	0	2	STAC
0	2.11490839062526	0.267	0.069	0	2	SLC12A2
0	1.93203145079498	0.271	0.073	0	2	ALPK3
0	1.71102621378162	0.288	0.09	0	2	TPST2
0	0.938831140829749	0.41	0.213	0	2	DAB1
0	0.746333732975418	0.446	0.25	0	2	ARFGEF2
0	1.02883744180796	0.283	0.087	0	2	GATA3
0	0.685753708313377	0.493	0.298	0	2	CBR4
0	0.57329863883717	0.547	0.353	0	2	EXOC6B
0	0.545412962032815	0.663	0.471	0	2	PCCA
0	0.580736065653718	0.549	0.357	0	2	PDE8A
0	0.717330938725564	0.476	0.284	0	2	SF3B1
0	0.765135827323815	0.461	0.269	0	2	ATP6V1H
0	0.943083792506906	0.401	0.21	0	2	TCAIM
0	0.88637217760162	0.395	0.204	0	2	CMTM4
0	0.582610890256552	0.626	0.435	0	2	SIK3
0	0.849105622037606	0.44	0.249	0	2	ETNK1
0	0.987954878623658	0.362	0.171	0	2	LUZP1
0	0.558676224828937	0.42	0.229	0	2	HOXB3
0	1.25499186704363	0.293	0.103	0	2	KCTD8
0	0.894477882182253	0.312	0.123	0	2	RHBG
0	1.01758003031783	0.381	0.192	0	2	TPP2
0	0.679204063501498	0.43	0.241	0	2	CDK12
0	0.516010405704757	0.578	0.389	0	2	SENP6
0	1.37179440606908	0.273	0.085	0	2	ATP2B4
0	0.820200939969872	0.43	0.242	0	2	ERICH1
0	0.731903142924022	0.422	0.234	0	2	OGDH
0	0.862352433641062	0.409	0.221	0	2	CDK8
0	0.716485027830973	0.508	0.321	0	2	AUH
0	1.13494226000441	0.345	0.158	0	2	STAM2
0	0.83041384320414	0.403	0.217	0	2	NFYC
0	1.00541945409594	0.336	0.15	0	2	GRHL2
0	1.72081295657577	0.271	0.085	0	2	UXS1
0	0.740183816696989	0.446	0.26	0	2	KIAA1958
0	0.63444421231542	0.497	0.311	0	2	CTBP2
0	1.12423245599766	0.288	0.102	0	2	NRK
0	1.23396	0.317	0.132	0	2	OBSCN
0	0.811462732575369	0.439	0.254	0	2	SUPT3H
0	0.677403029941308	0.461	0.276	0	2	NAP1L4
0	0.692487483010772	0.435	0.25	0	2	ZNF44
0	0.653628948274329	0.471	0.287	0	2	SPIN1
0	0.609000818533602	0.429	0.245	0	2	SLC25A16
0	1.23485283059292	0.312	0.129	0	2	SH3BP4
0	0.844815313314676	0.382	0.199	0	2	CCDC171
0	0.56075883329237	0.42	0.237	0	2	SCNN1A
0	0.801335615826104	0.411	0.228	0	2	SLC35F5
0	1.09814686149926	0.331	0.149	0	2	IDH2
0	0.983942577788005	0.36	0.178	0	2	SLC25A27
0	1.16265716023182	0.251	0.069	0	2	TMTC1
0	1.03941536092671	0.329	0.148	0	2	DCUN1D1
0	1.37481518394481	0.278	0.097	0	2	TPD52L1
0	1.07876194632372	0.319	0.138	0	2	RUSC2
0	0.836506113337592	0.413	0.232	0	2	MTX2
0	0.694060104185236	0.433	0.253	0	2	PAWR
0	0.75749206122759	0.411	0.231	0	2	SECISBP2L
0	0.61794757396958	0.79	0.611	0	2	FHIT
0	1.12317586427433	0.312	0.133	0	2	SLC36A4
0	0.773217589089715	0.41	0.231	0	2	ANO10
0	0.704455904990655	0.412	0.233	0	2	DHX15
0	1.32794909566172	0.267	0.089	0	2	FZD4
0	0.656173457365953	0.469	0.291	0	2	TUT4
0	0.817733246148783	0.375	0.197	0	2	GTF2IRD1
0	0.587404877988944	0.422	0.245	0	2	RALGPS1
0	0.691116726259574	0.457	0.28	0	2	AEBP2
0	0.868026069686176	0.345	0.168	0	2	SCML1
0	0.667747042792055	0.461	0.285	0	2	VAPA
0	0.923002166663918	0.341	0.165	0	2	CASZ1
0	0.981730105797384	0.389	0.213	0	2	RASSF8
0	1.26001440991174	0.27	0.094	0	2	GAS6
0	0.838713349099675	0.371	0.195	0	2	PPM1B
0	0.644045741015506	0.432	0.256	0	2	SLC25A36
0	0.76645428419165	0.411	0.235	0	2	SNX9
0	0.651307695389207	0.432	0.258	0	2	CBFA2T2
0	1.23475899471315	0.313	0.14	0	2	AL033504.1
0	0.946397708126784	0.416	0.243	0	2	TACC2
0	1.00212701576318	0.309	0.136	0	2	SORL1
0	0.736299240606182	0.36	0.187	0	2	SGK2
0	0.707940356354541	0.323	0.151	0	2	CSGALNACT1
0	0.675443341048608	0.391	0.219	0	2	GABARAPL1
0	1.10806686656843	0.331	0.159	0	2	FREM2
0	0.859494811462577	0.426	0.254	0	2	DDAH1
0	0.864110999334298	0.499	0.327	0	2	SH3RF1
0	1.46409583114707	0.283	0.112	0	2	MROH7
0	1.56136090813422	0.256	0.085	0	2	IGSF3
0	0.797571056364308	0.368	0.197	0	2	BMPR1A
0	0.698503721493124	0.411	0.24	0	2	PIAS2
0	1.03501869852809	0.333	0.163	0	2	RASGEF1B
0	0.664353495073131	0.396	0.226	0	2	STRBP
0	0.661378406696436	0.403	0.235	0	2	DENND1B
0	0.812065062791596	0.329	0.161	0	2	TMEM116
0	0.663570338981822	0.368	0.2	0	2	ATL2
0	0.541504327738555	0.328	0.161	0	2	PALLD
0	0.832301678522002	0.335	0.168	0	2	UHRF2
0	0.81936823211979	0.344	0.179	0	2	ZFYVE9
0	0.889293008916992	0.29	0.125	0	2	FAM184A
0	0.617581372734063	0.339	0.175	0	2	TOX
0	0.758778902645499	0.365	0.201	0	2	AHCYL1
0	0.560167346739926	0.36	0.196	0	2	NTN4
0	0.80941186175567	0.308	0.145	0	2	MTURN
0	1.04571826305851	0.29	0.127	0	2	PWWP2A
0	0.684279363223511	0.36	0.197	0	2	SMURF2
0	0.669709775731011	0.387	0.225	0	2	TPD52
0	0.763890963095533	0.366	0.205	0	2	STXBP4
0	0.756865089756381	0.332	0.172	0	2	DNAJC11
0	1.87934407024271	0.274	0.114	0	2	MIR646HG
0	0.946009956215264	0.272	0.113	0	2	ARRDC3
0	0.756355216076199	0.374	0.215	0	2	DSCAML1
0	0.970022614536287	0.299	0.14	0	2	SLC44A3
0	0.888324958711995	0.322	0.164	0	2	ACSL3
0	0.838372754983886	0.347	0.189	0	2	MAGED1
0	0.877355419169399	0.315	0.16	0	2	TTC7B
0	0.699016315861436	0.348	0.193	0	2	CCDC66
0	1.22115530160947	0.261	0.107	0	2	MSH2
0	0.802855188590193	0.312	0.158	0	2	CFAP221
0	0.616924507894129	0.316	0.163	0	2	NUDT4
0	0.839070339260299	0.346	0.193	0	2	RNF10
0	0.734757978702551	0.344	0.191	0	2	MIPOL1
0	1.20305107917986	0.254	0.102	0	2	B3GLCT
0	0.756978751363649	0.345	0.193	0	2	LRRC28
0	1.06193789552547	0.262	0.111	0	2	TRMT9B
0	0.683429892632909	0.322	0.171	0	2	PPM1H
0	1.0760564720416	0.287	0.136	0	2	AC092683.1
0	0.988512117399011	0.291	0.14	0	2	ABCB7
0	0.838671206919614	0.309	0.159	0	2	SNRK
0	0.763349929835623	0.321	0.172	0	2	OXNAD1
0	0.874907717440582	0.274	0.127	0	2	SIN3B
0	0.823936924541259	0.3	0.154	0	2	GCFC2
0	0.66563421298037	0.298	0.152	0	2	SGPP1
0	0.837834380326091	0.284	0.138	0	2	HSPA4L
0	0.926524251861872	0.283	0.137	0	2	HECTD2
0	0.86836556691152	0.285	0.139	0	2	RTN3
0	0.837305941289842	0.283	0.137	0	2	COL6A1
0	1.0076461390232	0.263	0.118	0	2	SGMS2
0	1.0491032758001	0.296	0.151	0	2	ANKRD36B
0	0.896007106203252	0.294	0.149	0	2	SPRED1
0	0.864538798817325	0.298	0.154	0	2	FSD1L
0	0.957893994515429	0.275	0.132	0	2	STX18-AS1
0	0.871834781411456	0.283	0.141	0	2	RPS6KA6
0	0.851748645195396	0.277	0.136	0	2	MRPL1
0	0.946511385343869	0.265	0.126	0	2	GSTO2
0	0.935434897239836	0.284	0.145	0	2	SETDB2
0	0.88974228467589	0.278	0.141	0	2	MEGF9
0	0.80802087175205	0.281	0.145	0	2	SMIM8
0	0.831807542456443	0.27	0.134	0	2	ASXL3
0	0.865444829478559	0.274	0.139	0	2	IP6K1
0	0.917788534393623	0.252	0.118	0	2	ZDHHC3
0	1.00809076289044	0.251	0.12	0	2	BCL9
0	0.856157877852403	0.255	0.124	0	2	UBA1
0	1.08654406734816	0.263	0.133	0	2	RNF213-AS1
0	0.689111827802039	1	0.891	0	2	MALAT1
5.15458648952853e-308	0.678691849799162	0.343	0.19	2.19492601897104e-303	2	DAAM1
1.45165005486723e-306	0.53511308145887	0.429	0.253	6.18141626363565e-302	2	ZNF780B
1.01542461141192e-304	0.787317934385364	0.298	0.156	4.32388108031422e-300	2	ZNF532
4.65906073096611e-304	0.704963265168021	0.355	0.201	1.98392124045999e-299	2	LNPEP
7.43058130310303e-304	0.707258869526456	0.388	0.224	3.16409013048733e-299	2	ANKRD36C
1.75718825836842e-303	0.696079698854149	0.346	0.193	7.48245904178441e-299	2	ATP2C1
7.75493684054328e-303	0.615253601237543	0.481	0.306	3.30220720544014e-298	2	CAMKMT
3.23388439641292e-302	0.60853923432799	0.505	0.328	1.37705265368055e-297	2	CRADD
2.96580027612671e-301	0.62525305951661	0.462	0.29	1.26289707358027e-296	2	TLK1
5.18922675701382e-301	0.711592247538713	0.291	0.152	2.20967653767162e-296	2	AGL
1.51185996191092e-299	0.505885562572619	0.436	0.261	6.43780208980907e-295	2	FAM49B
2.88932832820614e-299	0.560614635111107	0.523	0.341	1.23033378871674e-294	2	TRAPPC9
3.34228886773721e-299	0.573109558056474	0.403	0.237	1.42321344565986e-294	2	DOCK7
8.52917432241201e-299	0.808945174966916	0.254	0.125	3.63189300996948e-294	2	OCLN
1.17911421639848e-297	0.650923891629704	0.471	0.302	5.02090415626803e-293	2	CHCHD3
9.79734345973105e-296	0.6517062593352	0.373	0.217	4.17190479202268e-291	2	RIC1
1.67119903450511e-295	0.567226760444504	0.495	0.319	7.11629972872967e-291	2	ARIH1
2.95760706624877e-294	0.528860818847685	0.474	0.297	1.25940824095005e-289	2	KLF12
1.9733052466778e-293	0.521208595211056	0.424	0.253	8.40272840140339e-289	2	PTPN14
2.80796517737033e-293	0.589814748534974	0.428	0.263	1.19568773182783e-288	2	NBAS
1.24141179786926e-290	0.776053764996937	0.276	0.143	5.28617971768689e-286	2	TMEM161B
1.04429402894893e-289	0.604747206196412	0.439	0.273	4.44681283407032e-285	2	UBE3C
1.05014028591127e-289	0.552405940615984	0.35	0.197	4.47170736546737e-285	2	ZC3H13
1.21497298990864e-288	0.685029422454139	0.335	0.188	5.17359798562897e-284	2	KANSL3
7.13144882877892e-288	0.544512913607378	0.474	0.3	3.03671354027064e-283	2	REV1
1.33855205421965e-287	0.727698009532022	0.307	0.167	5.6998223572781e-283	2	NUP88
3.75563643229671e-286	0.574772098436491	0.379	0.222	1.59922510560058e-281	2	VPS50
6.76083950916987e-286	0.675098481575718	0.331	0.185	2.87890067979471e-281	2	SSBP3
1.75814963863753e-285	0.585767287696668	0.369	0.212	7.48655279124633e-281	2	NAIP
8.54880896253505e-285	0.509353430125262	0.626	0.438	3.64025383242667e-280	2	OXR1
7.01311784610518e-282	0.562211879807773	0.413	0.251	2.98632584122851e-277	2	CCDC50
7.45384176533572e-281	0.652134098875208	0.34	0.193	3.17399490051526e-276	2	CPT1A
6.98630541874285e-280	0.628449698900021	0.505	0.337	2.97490857340908e-275	2	SIK2
7.04053138439331e-280	0.734374917677324	0.318	0.178	2.99799907410236e-275	2	CMC1
8.65283947750557e-280	0.632528768648375	0.316	0.172	3.68455210631142e-275	2	SFXN5
1.04251006599322e-279	0.501986781010942	0.472	0.296	4.43921636301232e-275	2	ANKRD28
2.01765641445712e-279	0.550297223850915	0.485	0.311	8.5915845440413e-275	2	TMCC1
9.09955033122814e-279	0.555872225257376	0.42	0.257	3.87477052204357e-274	2	USP3
5.00932389452689e-276	0.678911282901981	0.352	0.203	2.13307030076744e-271	2	SUCLG2-AS1
2.80186787945757e-275	0.60916782525519	0.375	0.219	1.19309138043062e-270	2	SREBF2
3.51969506442168e-271	0.742829425806882	0.262	0.136	1.49875655233204e-266	2	MICU3
4.25172733223899e-270	0.607751910291855	0.384	0.227	1.810470532614e-265	2	TPST1
3.13744817724973e-268	0.545312474795887	0.435	0.273	1.33598818283648e-263	2	SLMAP
1.39896991661559e-266	0.694791897765465	0.254	0.13	5.95709369893249e-262	2	VOPP1
2.39888966525352e-266	0.520526064301673	0.437	0.275	1.02149519725825e-261	2	TRA2A
2.49556032955929e-266	0.732014429217761	0.272	0.145	1.06265949953294e-261	2	DCP1A
4.39210959140234e-266	0.781257100189366	0.278	0.15	1.87024810621095e-261	2	PLEKHH2
1.24382910464484e-264	0.706884721861602	0.266	0.14	5.29647309339866e-260	2	UBA5
4.88690875061103e-264	0.688483407429597	0.344	0.201	2.08094348418519e-259	2	LMBRD1
7.25189037375397e-264	0.558244387812579	0.409	0.253	3.08799995895191e-259	2	PTEN
1.07524774251302e-263	0.643782537719951	0.327	0.187	4.57861993716893e-259	2	CDC14B
1.25605285807163e-263	0.586026774697428	0.351	0.205	5.34852428024063e-259	2	MYSM1
3.38687743352641e-261	0.815088463788083	0.254	0.133	1.44220014874421e-256	2	TRAPPC6B
5.17592138803555e-260	0.635666836991954	0.343	0.2	2.2040108454533e-255	2	DNM1L
2.52095785679357e-259	0.731892123959953	0.283	0.155	1.07347427457984e-254	2	PPP4R1
1.14506007310525e-258	0.594159660972893	0.384	0.232	4.87589480329676e-254	2	RNF130
7.33156604049041e-258	0.693761146623396	0.27	0.144	3.12192745136162e-253	2	HOOK1
1.31112244365702e-257	0.529743803853177	0.436	0.272	5.58302158958034e-253	2	ZFYVE16
3.32150921855169e-257	0.711124786284467	0.346	0.205	1.41436505544368e-252	2	TULP4
3.78575439958877e-257	0.737255855126419	0.286	0.157	1.61204993843289e-252	2	MYEF2
1.41240359914038e-256	0.67472422677555	0.312	0.176	6.01429700585955e-252	2	FEZ2
4.61538006090881e-256	0.552135659373703	0.419	0.261	1.96532113753619e-251	2	PRKAA2
5.99212389527595e-256	0.757911697607127	0.293	0.163	2.55156619708641e-251	2	CDYL
6.53804744558717e-256	0.555504697048096	0.411	0.253	2.78403136327993e-251	2	TAPT1-AS1
3.42844957493021e-255	0.527863288370253	0.444	0.284	1.45990239799678e-250	2	PHC3
4.74019090974796e-255	0.85621790245803	0.273	0.15	2.01846809318888e-250	2	OIP5-AS1
4.90986137065699e-255	0.520834171776053	0.389	0.237	2.09071716885316e-250	2	CEP95
1.72296588859843e-254	1.2341446828549	0.481	0.325	7.33673334682985e-250	2	SLC8A1
2.1208270069626e-254	0.595903885953443	0.3	0.167	9.03090556104812e-250	2	LTN1
4.11400036698502e-253	0.574691259180382	0.394	0.242	1.75182363626956e-248	2	RAB28
7.68704154479071e-252	0.542377287207599	0.327	0.189	3.27329603060278e-247	2	KLHL24
1.09728760007658e-249	0.659270800350511	0.37	0.225	4.67247005864607e-245	2	PDS5B
5.40619434835427e-247	0.603011572590092	0.397	0.246	2.30206567741622e-242	2	UBA6-AS1
8.49064695983885e-246	0.692514139431343	0.273	0.149	3.61548728843858e-241	2	RAD54L2
4.5916850872706e-244	0.59460514705854	0.294	0.164	1.95523134386157e-239	2	ACVR1B
1.09165030747062e-243	0.514841067734473	0.471	0.309	4.6484653392714e-239	2	BBS9
3.54556183232904e-242	0.501803482321814	0.379	0.232	1.50977113944235e-237	2	FAM214A
2.96182845892563e-241	0.532668816510878	0.43	0.274	1.26120579437971e-236	2	TDRD3
4.27083822622829e-241	0.632368567056593	0.292	0.164	1.81860833349253e-236	2	MBTD1
1.57862244965011e-240	0.599863709510198	0.306	0.174	6.72209011510011e-236	2	VPS45
1.8360250348428e-240	0.515441930253784	0.523	0.358	7.81816180336763e-236	2	CTNND1
7.54540582345816e-240	0.752177348710995	0.261	0.142	3.21298470774495e-235	2	CAPS2
8.31432225012743e-240	0.658035213972846	0.275	0.15	3.54040470054926e-235	2	WDR91
2.77060272051766e-239	0.50310249298249	0.394	0.244	1.17977805045083e-234	2	RNF115
2.90187653237365e-238	0.549587704229866	0.341	0.203	1.23567706501535e-233	2	WDR27
1.23374307471869e-237	0.541461008153942	0.407	0.256	5.25352476076712e-233	2	NT5DC1
3.28882558640865e-237	0.551581990878094	0.359	0.218	1.40044771120453e-232	2	FUBP1
4.13559502102532e-237	0.593747157457811	0.332	0.196	1.761019071853e-232	2	SLX4IP
5.92869433275349e-237	0.50180700547988	0.416	0.263	2.52455662077309e-232	2	CREBBP
4.20111022644901e-236	0.673255453018347	0.312	0.181	1.78891675662652e-231	2	CSAD
6.54587531420842e-236	0.523678020666556	0.33	0.192	2.78736462629623e-231	2	PIK3R1
1.53526351084106e-235	0.555374527293663	0.347	0.207	6.5374590818634e-231	2	VPS8
6.1971776335524e-235	0.51375955270347	0.275	0.15	2.63888217991928e-230	2	FMO4
9.77803888366193e-235	0.522347806912254	0.42	0.268	4.16368451744092e-230	2	TAOK3
1.74210998228157e-234	0.595448984376209	0.306	0.175	7.41825272655137e-230	2	MFF
1.1255327626494e-233	0.564800751911312	0.46	0.307	4.79274360991368e-229	2	HIBADH
9.8068915725185e-233	0.510847697005301	0.401	0.252	4.17597056940983e-228	2	UBAC2
9.24698589827252e-231	0.581961951812418	0.306	0.177	3.9375515352024e-226	2	XPO4
7.4355446050835e-228	0.586215210347339	0.359	0.22	3.16620360373666e-223	2	TNPO1
1.03400304923942e-227	0.681632810966042	0.281	0.159	4.40299178427131e-223	2	PLS3
3.25273294712789e-227	0.554105921789221	0.283	0.159	1.385078743546e-222	2	LATS2
8.03089637481173e-227	0.571928908999719	0.313	0.182	3.41971629432233e-222	2	PCNX2
1.66842919587573e-225	0.584476592700861	0.346	0.209	7.10450520187805e-221	2	LINC00271
1.14424119188976e-224	0.558662930249452	0.303	0.176	4.87240784330499e-220	2	CAAP1
2.5915601045109e-223	0.572984919683382	0.35	0.214	1.10353812370283e-218	2	BTRC
5.79647270680442e-223	0.547799236230356	0.308	0.18	2.46825400801146e-218	2	MIGA1
1.68607582411604e-221	0.622198709192537	0.279	0.158	7.17964807425091e-217	2	METTL25
2.2929255530661e-221	0.583927131445007	0.27	0.151	9.76373559006609e-217	2	S100PBP
5.80075847843449e-221	0.500862302778544	0.372	0.233	2.47007897528697e-216	2	ATG7
2.80715040003344e-218	0.694197442336307	0.254	0.14	1.19534078334224e-213	2	EGLN1
3.1850575999655e-218	0.601247869989755	0.294	0.169	1.35626122721731e-213	2	SMC5-AS1
5.79152904475958e-218	0.535500878308771	0.383	0.242	2.46614889783953e-213	2	ZDHHC21
1.36285343075219e-217	0.538879597468754	0.29	0.165	5.80330247882898e-213	2	MAL
4.87618245478896e-216	0.526420268429779	0.338	0.207	2.07637601289824e-211	2	ATP2B1
1.70130671626265e-212	0.582766093495465	0.334	0.205	7.24450425918961e-208	2	SNX24
1.7045543374885e-212	0.513940801090101	0.355	0.219	7.25833327989353e-208	2	FRK
4.70527004973021e-207	0.6005860098428	0.274	0.156	2.00359809257612e-202	2	NISCH
7.16788440653916e-204	0.553004764817855	0.385	0.249	3.0522285379925e-199	2	AF117829.1
2.48663186077478e-202	0.541744836267043	0.322	0.196	1.05885757895512e-197	2	ZNF516
3.85255793246235e-202	0.534176274633401	0.309	0.184	1.64049621880112e-197	2	AFG3L2
1.11087220105879e-199	0.631806311703371	0.254	0.144	4.73031600654855e-195	2	AFG1L
6.15941196883233e-199	0.512305093885256	0.499	0.363	2.62280080456818e-194	2	SNHG14
9.92756661229605e-196	0.567131335766313	0.271	0.157	4.22735641484791e-191	2	MINDY2
1.28401748901702e-195	0.519112158236611	0.278	0.162	5.46760327173226e-191	2	AQR
7.5326111333265e-194	0.557072330737762	0.337	0.211	3.20753647279309e-189	2	RFX7
4.24615631325374e-192	0.560124719883462	0.313	0.193	1.80809828130971e-187	2	R3HDM1
7.28514998636911e-190	0.610849280341409	0.281	0.166	3.10216256719569e-185	2	MLLT6
2.29299697735182e-188	0.568476360929701	0.278	0.164	9.76403972895952e-184	2	LINC02256
3.08128188535521e-187	0.570700806813139	0.29	0.174	1.31207145242195e-182	2	MTERF1
6.84760736849644e-187	0.813689463512319	0.254	0.15	2.91584816965316e-182	2	MAP4K3-DT
4.54099157323187e-186	0.507492370144701	0.337	0.213	1.93364503171359e-181	2	LRPPRC
6.24461053005373e-185	0.507770231207468	0.288	0.174	2.65908005590748e-180	2	ZDHHC17
3.06156760231282e-184	0.641476270023404	0.342	0.222	1.30367671641685e-179	2	TTN-AS1
6.73214026971916e-183	0.518456410902517	0.295	0.18	2.86667996965181e-178	2	PPP3CC
3.62624908230634e-181	0.560478599197643	0.254	0.147	1.54412938422769e-176	2	MRRF
5.61988094709297e-181	0.538831358847514	0.279	0.167	2.39305770489113e-176	2	USP12
2.77396127924528e-180	0.559884973344057	0.272	0.163	1.18120819192822e-175	2	ATAD1
3.40525624679918e-180	0.52632834935727	0.292	0.177	1.45002621501203e-175	2	LINC01184
2.08777950311673e-178	0.775269065563097	0.26	0.157	8.89018268017167e-174	2	RABGEF1
5.96388048043527e-178	0.629931359678493	0.275	0.165	2.53953958617895e-173	2	ZNF493
1.72175470690608e-177	0.537517367324585	0.303	0.187	7.33157589294746e-173	2	NAA35
2.00589159672746e-172	0.524506907469594	0.264	0.156	8.54148759718488e-168	2	PISD
3.49954831643357e-168	0.523623302890146	0.292	0.181	1.49017766410374e-163	2	RAF1
4.01977076928615e-165	0.580618710195983	0.277	0.172	1.71169878897743e-160	2	ATP2A2
3.69602562586613e-163	0.536599630654418	0.251	0.149	1.57384163200632e-158	2	FGFR2
1.39617191691303e-161	0.534601445601505	0.268	0.164	5.94517925659905e-157	2	CCDC93
5.51231150470419e-158	0.557317807484695	0.314	0.204	2.34725248493314e-153	2	CCDC18-AS1
2.06462113192968e-151	0.551483229410135	0.287	0.182	8.79156970398296e-147	2	RAP2C-AS1
1.11671928989513e-148	0.518797596900485	0.26	0.161	4.75521408023145e-144	2	FLG-AS1
6.52881897462101e-148	0.513493216677574	0.251	0.154	2.78010169577312e-143	2	UQCC1
2.27643254421276e-144	0.521179009129773	0.301	0.193	9.69350505976677e-140	2	PFKL
0	3.41662962296095	0.951	0.175	0	3	SLC5A12
0	2.78303546989955	0.941	0.168	0	3	SLC13A3
0	2.83492166301655	0.876	0.143	0	3	SLC17A1
0	2.86904375992699	0.91	0.18	0	3	SLC16A9
0	1.9919284318707	0.873	0.145	0	3	SLC22A6
0	2.48972183739048	0.997	0.276	0	3	ACSM2B
0	2.61844757839491	0.881	0.165	0	3	MME
0	2.61440172689495	0.857	0.148	0	3	PAH
0	2.37311096990844	0.998	0.292	0	3	ACSM2A
0	3.44813545438807	0.77	0.069	0	3	SLC36A2
0	2.54332363375154	0.909	0.21	0	3	PDZD2
0	2.22313829730631	0.944	0.251	0	3	LRP2
0	2.31892576242829	0.822	0.134	0	3	AGXT2
0	2.74861674839545	0.995	0.312	0	3	CUBN
0	2.44002456660826	0.928	0.25	0	3	SLC4A4
0	1.83209667712575	0.838	0.163	0	3	PRODH2
0	2.15223042895491	0.821	0.151	0	3	ACSF2
0	1.80171162215063	0.842	0.177	0	3	SLC6A13
0	2.83464881570966	0.836	0.18	0	3	NOX4
0	2.94801294781609	0.743	0.091	0	3	LINC01060
0	1.36817848770305	0.857	0.208	0	3	FTCD
0	2.48464932978033	0.773	0.131	0	3	SLC13A1
0	1.98616144517539	0.741	0.109	0	3	AFM
0	2.53977352543872	0.776	0.148	0	3	SLC2A9
0	2.67100759572042	0.712	0.087	0	3	PLG
0	2.65295316880472	0.77	0.153	0	3	BNC2
0	3.39690738517078	0.712	0.096	0	3	SORCS1
0	2.19767705822711	0.784	0.17	0	3	CNTNAP3B
0	2.21737615161634	0.739	0.132	0	3	AC096577.1
0	2.86348895503091	0.687	0.083	0	3	AL391117.1
0	2.09803311408129	0.762	0.159	0	3	TINAG
0	2.77142452941199	0.709	0.11	0	3	RHOBTB1
0	3.48597029394011	0.671	0.073	0	3	PCDH15
0	2.3015204823527	0.829	0.231	0	3	ERRFI1
0	1.67439006379031	0.789	0.196	0	3	GLYAT
0	2.2762980708073	0.736	0.144	0	3	ENPEP
0	2.30547298678293	0.758	0.167	0	3	GRAMD1B
0	2.58457362276785	0.696	0.106	0	3	SLC47A1
0	1.8200938194799	0.892	0.308	0	3	TRPM3
0	2.83795880945907	0.68	0.096	0	3	LINC00871
0	1.89563366218731	0.736	0.152	0	3	LINC00671
0	2.68771867060576	0.753	0.17	0	3	NLGN1
0	2.30079726083325	0.79	0.211	0	3	KCNJ15
0	2.30727472720392	0.695	0.118	0	3	DPYS
0	2.72024175203792	0.669	0.093	0	3	SMIM2-AS1
0	2.13863376949963	0.959	0.385	0	3	RAB11FIP3
0	2.09923560861859	0.713	0.14	0	3	EBNA1BP2
0	2.55142473513136	0.773	0.201	0	3	SUGCT
0	1.91026099756797	0.715	0.143	0	3	PTPRD
0	2.22982737070807	0.649	0.09	0	3	SLC28A1
0	2.46043430190686	0.63	0.074	0	3	CYP4A11
0	2.91322684630023	0.626	0.071	0	3	SLC17A3
0	1.81320047742073	0.786	0.236	0	3	TPCN1
0	1.85084669111265	0.812	0.264	0	3	NCKAP5
0	2.18724693359983	0.636	0.093	0	3	SLC34A1
0	1.71400936206127	0.731	0.189	0	3	ASS1
0	2.21688033180415	0.667	0.131	0	3	AK4
0	2.98653203258182	0.614	0.078	0	3	RNF212B
0	1.55462223176934	0.699	0.164	0	3	RASSF4
0	2.05317332517309	0.663	0.129	0	3	CYP3A5
0	2.40701869772223	0.648	0.115	0	3	AC027288.3
0	2.92567972231137	0.577	0.045	0	3	HECW1
0	3.01210193575874	0.578	0.046	0	3	UPB1
0	3.05518720852293	0.6	0.07	0	3	AL110292.1
0	2.02634167701528	0.75	0.222	0	3	BHMT2
0	2.55624398130858	0.596	0.068	0	3	SLC22A8
0	2.34220487941599	0.639	0.113	0	3	ACMSD
0	1.74403821874372	0.759	0.237	0	3	ADAMTS9-AS1
0	1.79275755048568	0.821	0.299	0	3	L3MBTL4
0	2.40900458425754	0.619	0.099	0	3	PCSK5
0	2.01086188224161	0.635	0.115	0	3	Z93403.1
0	1.72772202428669	0.635	0.117	0	3	DPEP1
0	0.799617664463113	0.754	0.236	0	3	MIOX
0	2.11289903286271	0.81	0.293	0	3	RNF152
0	1.68537691374032	0.871	0.354	0	3	DLG2
0	1.88086681941346	0.664	0.147	0	3	SLC12A6
0	1.8895242530381	0.756	0.24	0	3	SLC16A12
0	1.76114409424561	0.824	0.309	0	3	FGGY
0	0.840344112223499	0.93	0.42	0	3	PTH1R
0	2.31103444456808	0.584	0.079	0	3	AL589669.1
0	1.69411075434681	0.62	0.119	0	3	ANPEP
0	2.14801659451374	0.747	0.248	0	3	EPB41L3
0	1.66753610958783	0.832	0.333	0	3	FKBP5
0	1.73563325692452	0.789	0.292	0	3	PPARA
0	1.97323332029594	0.607	0.111	0	3	PRUNE2
0	2.79915099758997	0.54	0.046	0	3	AC087762.1
0	1.81060531641832	0.594	0.1	0	3	XYLB
0	2.56266729980057	0.549	0.056	0	3	CYP4A22-AS1
0	2.02343371375182	0.745	0.253	0	3	MSRA
0	1.49366155942629	0.671	0.182	0	3	PDZK1
0	2.52366506213225	0.637	0.148	0	3	LIN52
0	1.93334221513797	0.62	0.138	0	3	EHHADH
0	2.02629382691145	0.607	0.126	0	3	SLC1A1
0	2.81996447688275	0.531	0.051	0	3	KCNK5
0	1.78435589457006	0.647	0.168	0	3	GPC6
0	1.93726708371339	0.694	0.216	0	3	PDE7A
0	1.8756578105396	0.736	0.262	0	3	RALYL
0	1.61033741820431	0.674	0.205	0	3	MCF2L
0	2.92296502976996	0.512	0.045	0	3	GLIS1
0	2.49046111996061	0.519	0.052	0	3	ABCC2
0	1.63513190637833	0.788	0.322	0	3	TNS1
0	2.21195725691235	0.53	0.066	0	3	HNF4A
0	2.88486561325257	0.519	0.057	0	3	NPL
0	2.32459608868829	0.539	0.079	0	3	SLC7A7
0	2.14529165497952	0.618	0.159	0	3	CLDN10
0	2.70070020065049	0.522	0.064	0	3	GDA
0	2.41051426746127	0.555	0.098	0	3	CDHR3
0	1.56184907148577	0.846	0.389	0	3	MAST4
0	2.74524474168592	0.514	0.061	0	3	AC004053.1
0	1.90580589214214	0.538	0.087	0	3	SLC27A2
0	2.27940864643194	0.533	0.082	0	3	IL6R
0	1.23198542986398	0.775	0.325	0	3	ZBTB16
0	1.74232611461562	0.546	0.097	0	3	MLXIPL
0	2.20696180761281	0.539	0.091	0	3	AC007364.1
0	2.08652496277515	0.553	0.106	0	3	TENM1
0	1.11833433214157	0.845	0.399	0	3	KCNQ1OT1
0	2.15575996233253	0.504	0.059	0	3	SLC5A2
0	1.76138584145901	0.555	0.111	0	3	ASPA
0	2.18227541218164	0.493	0.052	0	3	FUT6
0	2.24350465322425	0.595	0.154	0	3	TM7SF3
0	1.86655552849988	0.539	0.1	0	3	ARHGAP10
0	1.69753331428827	0.885	0.448	0	3	WDR72
0	1.71495472899558	0.597	0.162	0	3	CNTN4
0	2.4852993021801	0.472	0.038	0	3	CYP4F3
0	1.43431604754214	0.679	0.248	0	3	HPN
0	2.50451165066981	0.482	0.054	0	3	PPP1R16B
0	3.28851818763799	0.462	0.037	0	3	CDH9
0	2.01264564145192	0.533	0.108	0	3	KIAA1549
0	1.66467283246088	0.608	0.184	0	3	FRMD4B
0	1.69450288169777	0.484	0.06	0	3	SLC22A11
0	1.88974430436531	0.704	0.28	0	3	ULK4
0	2.76785509399282	0.488	0.065	0	3	ZNF804B
0	0.985444995887562	0.654	0.232	0	3	SLIT2
0	2.62133901547587	0.473	0.051	0	3	P4HA2
0	1.92695796024709	0.588	0.166	0	3	PLEKHA6
0	2.33115962444267	0.534	0.114	0	3	SLC22A5
0	2.69076794581061	0.468	0.048	0	3	MAPT
0	2.23842303567823	0.557	0.138	0	3	SLC7A8
0	1.9307999980169	0.556	0.138	0	3	PRLR
0	1.86723219407218	0.642	0.224	0	3	SDK1
0	1.69503532291595	0.603	0.191	0	3	SAMD5
0	1.47896243842919	0.822	0.411	0	3	CDK14
0	1.54428000369199	0.521	0.111	0	3	FAM20C
0	3.17526737952066	0.465	0.055	0	3	AC003044.1
0	2.18882313257157	0.481	0.071	0	3	SLC25A42
0	1.11764950116274	0.664	0.255	0	3	ANK2
0	1.70497260992233	0.531	0.122	0	3	SHMT1
0	1.67076853157395	0.641	0.233	0	3	MIA2
0	2.14438119659117	0.465	0.057	0	3	SLC47A2
0	2.26793109378442	0.48	0.072	0	3	AC009060.1
0	1.51599319270868	0.573	0.165	0	3	CTSH
0	1.37990206323949	0.723	0.317	0	3	CRYL1
0	2.33230025854828	0.504	0.099	0	3	ACO1
0	2.16604940491652	0.49	0.085	0	3	RGL1
0	1.89751546683132	0.566	0.162	0	3	RTTN
0	2.84619884460719	0.437	0.035	0	3	TMEM246-AS1
0	1.9148841146635	0.508	0.107	0	3	PAPLN
0	1.83096879081007	0.513	0.114	0	3	AC008554.1
0	1.34467420570794	0.577	0.179	0	3	GRB10
0	1.3827523331203	0.639	0.242	0	3	DENND5B
0	2.05983410847599	0.598	0.201	0	3	MFSD4B
0	1.67583680169486	0.534	0.138	0	3	BHMT
0	1.48246574353726	0.652	0.256	0	3	TLN2
0	1.35849796861059	0.617	0.222	0	3	GALNT14
0	2.07314037652467	0.557	0.162	0	3	PDGFC
0	1.46060325252015	0.652	0.257	0	3	FBXO21
0	2.27683098091164	0.436	0.042	0	3	SLC6A19
0	1.65559309600174	0.533	0.139	0	3	AFMID
0	1.81041067333672	0.497	0.103	0	3	TTC38
0	1.45823954320095	0.907	0.514	0	3	PLEKHA5
0	1.12707495256517	0.67	0.278	0	3	LINC01320
0	2.35029353042996	0.441	0.049	0	3	ATP8B4
0	2.41942343754006	0.446	0.054	0	3	AC087482.1
0	1.01998938705243	0.683	0.292	0	3	PCLO
0	1.31656724657221	0.619	0.228	0	3	ALDH1L1
0	1.68336381060985	0.658	0.267	0	3	MAP3K13
0	2.31112657956223	0.479	0.088	0	3	AC113414.1
0	1.86627151639359	0.479	0.089	0	3	ABCC6
0	2.09145754250714	0.535	0.146	0	3	MARC2
0	1.10657823538728	0.773	0.384	0	3	DIP2C
0	2.64929931914207	0.482	0.094	0	3	AC098588.3
0	2.62407416343582	0.427	0.039	0	3	LINC01020
0	1.47476816984738	0.666	0.279	0	3	TRABD2B
0	1.84136884833728	0.459	0.072	0	3	SH3BP2
0	0.812700139026808	0.804	0.418	0	3	PTPRM
0	1.03572836387697	0.937	0.551	0	3	PTH2R
0	0.929504245780981	0.59	0.204	0	3	BBOX1
0	2.12687861859853	0.498	0.112	0	3	ALDH3A2
0	1.07908351069655	0.758	0.374	0	3	INSR
0	1.01704421094909	0.585	0.201	0	3	UGT2B7
0	1.5635301486929	0.551	0.17	0	3	BNIP3L
0	1.23953382196039	0.64	0.26	0	3	NFIA
0	1.31148348607926	0.576	0.198	0	3	NQO2
0	2.53888931415889	0.43	0.053	0	3	CDH2
0	0.949580407548381	0.751	0.374	0	3	NHS
0	1.96666596328337	0.497	0.121	0	3	SNX30
0	1.88957751951269	0.478	0.103	0	3	GIPC2
0	1.95215975780847	0.502	0.127	0	3	LINC01515
0	2.9071853963387	0.44	0.065	0	3	MIR100HG
0	1.43113167385222	0.64	0.268	0	3	SH3YL1
0	1.32747181718464	0.786	0.417	0	3	IGF1R
0	2.81444177567309	0.411	0.042	0	3	AGMO
0	1.17616111630382	0.722	0.353	0	3	NFIB
0	1.14450491173976	0.682	0.314	0	3	ZHX3
0	1.81515742958844	0.46	0.094	0	3	ARSB
0	3.01060961795642	0.4	0.034	0	3	LINC02147
0	1.68375977761825	0.47	0.104	0	3	BAIAP2
0	2.59292416779314	0.395	0.029	0	3	HNF4A-AS1
0	1.07914269420763	0.674	0.313	0	3	TTC28
0	1.1009361530689	0.71	0.349	0	3	SORBS2
0	1.96805222147541	0.447	0.087	0	3	ARHGAP42
0	1.0754995032391	0.693	0.333	0	3	VPS13A
0	1.21962552937698	0.791	0.433	0	3	CUX1
0	2.35821303917502	0.424	0.066	0	3	SFXN2
0	0.967440789504939	0.836	0.479	0	3	LRMDA
0	1.43616649742022	0.514	0.157	0	3	RERG
0	2.30105718027922	0.411	0.055	0	3	IGSF11
0	1.10698852712402	0.596	0.24	0	3	DMXL2
0	1.77830767879763	0.439	0.083	0	3	MAF
0	1.69901160299009	0.525	0.171	0	3	GLDC
0	2.3764820590754	0.405	0.052	0	3	ABHD6
0	2.92516177465188	0.382	0.031	0	3	G6PC
0	1.91957797110303	0.402	0.052	0	3	SLC39A5
0	1.0658984435976	0.912	0.563	0	3	PATJ
0	2.99539246286799	0.386	0.037	0	3	LINC02027
0	1.12250431460058	0.648	0.302	0	3	P3H2
0	0.844009711378327	0.651	0.307	0	3	PAX2
0	1.6059979912081	0.534	0.191	0	3	PPP1R21
0	0.785542592460099	0.524	0.181	0	3	PCK1
0	1.40872485535895	0.494	0.151	0	3	HGD
0	1.12720932542079	0.44	0.097	0	3	AMN
0	1.69482495813368	0.452	0.11	0	3	DHTKD1
0	1.37355549716296	0.64	0.299	0	3	AIG1
0	1.50745325377277	0.491	0.15	0	3	SLC22A23
0	1.79850723053213	0.459	0.12	0	3	CELSR1
0	3.29742972495329	0.36	0.021	0	3	AC004485.1
0	1.06154117144447	0.741	0.404	0	3	UBE2E2
0	0.514741520170194	0.78	0.444	0	3	SRRM2
0	2.30312939863831	0.408	0.072	0	3	GPR155
0	1.05325524088564	0.686	0.351	0	3	DMXL1
0	1.97552148486211	0.451	0.116	0	3	ZFAT
0	0.64938661637136	0.813	0.478	0	3	PAX8
0	1.66566339619212	0.462	0.129	0	3	ACSS2
0	1.14168499536845	0.803	0.471	0	3	RABGAP1L
0	1.7562387858372	0.477	0.145	0	3	FN3K
0	1.11638969731086	0.738	0.407	0	3	WDFY3
0	1.7550669002016	0.52	0.189	0	3	PLPPR1
0	2.13256644662492	0.428	0.097	0	3	EVA1A
0	1.24523528674009	0.677	0.347	0	3	PLEKHA7
0	1.17118803203824	0.897	0.567	0	3	GPHN
[truncated: 10,060 more rows]

## Sheet: Supplementary Table 2
Supplementary Table 2 3666 up-regulated genes.
	logFC	AveExpr	t	P.Value	adj.P.Val	B	change
DGKH	0.753897146341465	6.06595475409836	11.1321260319195	2.31522674841471e-16	3.09777338937889e-13	26.9022033970098	UP
LPAR6	0.888597243902439	6.5027168852459	10.5339155239856	2.18157641212764e-15	1.99717579539727e-12	24.7194694131955	UP
NPIPA5	0.894885487804881	12.4694754098361	10.4644010977336	2.83859328043268e-15	2.35116626284981e-12	24.4630703866972	UP
DICER1	0.495222914634148	9.96950524590164	10.2415336126139	6.62489519280745e-15	3.84111423278976e-12	23.6373441068662	UP
NPIPA3	0.849135000000002	12.5082950819672	10.0574982461485	1.33911533257977e-14	6.47015891524793e-12	22.9513689935974	UP
SPDYE3	1.1738298902439	6.59168213114754	9.97446874190014	1.84160526153266e-14	8.00822047977477e-12	22.6407042754283	UP
SMG1	0.727471378048781	8.70355967213115	9.88996011811232	2.54884167615196e-14	1.00031259963899e-11	22.3237721319437	UP
YTHDC2	0.503614402439025	6.95475442622951	9.84340792536733	3.04945732713075e-14	1.1211711292317e-11	22.1488773961446	UP
RASA1	0.488642743902441	9.67824950819672	9.82888737580155	3.2250258087364e-14	1.12192197834322e-11	22.0942797262985	UP
NPIPB5	1.2389362195122	14.5471426229508	9.6624291564513	6.13528337488387e-14	1.80876472919881e-11	21.4669103334526	UP
VASH1	0.658298524390247	5.40705344262295	9.47492407662119	1.2698596612375e-13	3.29670730560674e-11	20.7570695833853	UP
NPIPB3	1.20244341463415	14.6305196721311	9.41647347708866	1.59407251037559e-13	3.96104246363901e-11	20.5351405807977	UP
NPIPB11	1.24430170731708	14.4242639344262	9.34717772603866	2.08806592261934e-13	4.90808360243794e-11	20.2716476737827	UP
BIRC6	0.42571835365854	8.74343606557377	9.23084700946517	3.28803118853815e-13	6.97463591383324e-11	19.8283944528589	UP
NPIPB6	0.856609024390248	7.83123360655738	9.18363455177431	3.9545546455823e-13	8.09241453003041e-11	19.6481856547632	UP
C9orf131	0.679654341463415	4.18315885245902	9.1601761189718	4.33466035716213e-13	8.58006707104228e-11	19.5585794327992	UP
LUC7L	0.62554525609756	7.65744295081967	9.12558455135333	4.96319633320571e-13	9.38367793693261e-11	19.4263684166736	UP
NPIPA8	0.592452243902441	9.86240360655738	9.0480574004953	6.72510105553132e-13	1.18157987636275e-10	19.1297222893322	UP
SKIL	0.670836341463422	11.562	9.02770134174867	7.28404334766934e-13	1.2669864998936e-10	19.0517582619953	UP
LIMA1	0.651616585365854	9.73217180327869	9.00903663962689	7.83748048467442e-13	1.33652093676889e-10	18.9802454447408	UP
RBM25	0.56741465853659	9.04730606557377	8.99942107424352	8.13889028951935e-13	1.37190181106249e-10	18.9433940290362	UP
PRKX	0.47696804878049	6.57998508196721	8.79162117689494	1.84247144015765e-12	2.71592781611035e-10	18.1454359966969	UP
SPDYE1	1.16517191463415	6.99564983606557	8.77885811467536	1.9374666626102e-12	2.77136489173265e-10	18.0963321368344	UP
TTC14	0.73239343902439	7.62082344262295	8.73255626171219	2.32529480783898e-12	3.23569423100409e-10	17.9181076983964	UP
SON	0.391705085365857	9.39250868852459	8.65745488594358	3.12700358348269e-12	4.02897039489614e-10	17.6287529809525	UP
MAK	0.620714	4.69742737704918	8.64401349351812	3.29737713285845e-12	4.18646553641897e-10	17.5769304912123	UP
RGS17	0.586876121951222	4.53985672131148	8.5936757908288	4.02246656510511e-12	4.8927820582824e-10	17.3827661714673	UP
SETD5	0.435159853658535	7.26817049180328	8.57271880859184	4.369673974428e-12	5.13554791291896e-10	17.3018891506919	UP
SNX22	0.269270243902441	4.78109491803279	8.52567099003253	5.26268060131603e-12	6.03921112297326e-10	17.1202377459169	UP
SPDYE6	1.54336836585366	8.15694295081967	8.52156845318551	5.34873886646745e-12	6.0412963534633e-10	17.1043924288087	UP
SPDYE2	1.45156479268293	7.75029540983607	8.46473600803351	6.69691348553081e-12	7.1028117784953e-10	16.8848005008893	UP
BTAF1	0.492206134146344	7.47495557377049	8.46252597479857	6.75573075135620e-12	7.1217685266115e-10	16.8762580684018	UP
SREK1	0.409437085365855	8.43956491803279	8.42954498319887	7.69764140206807e-12	7.78759740230011e-10	16.7487492059625	UP
PNISR	0.691965695121956	10.0012781967213	8.4006656565845	8.63001189072806e-12	8.43317004647887e-10	16.637056455525	UP
PBRM1	0.439596219512199	8.51913131147541	8.36936461566474	9.76893672354086e-12	9.18491272266323e-10	16.5159553410226	UP
HERC2	0.291808219512198	6.98672639344262	8.34661660642679	1.06901589550567e-11	9.94356282696556e-10	16.4279185181468	UP
YWHAH	0.479923158536588	6.16013180327869	8.33866410017556	1.10323576991886e-11	1.02072781818982e-09	16.3971364459461	UP
SMC5	0.59787656097561	9.11596245901639	8.31618075086782	1.20604213521143e-11	1.09206578522986e-09	16.3100951261673	UP
ADARB1	0.43985223170732	5.5105568852459	8.30536244631365	1.25887946341356e-11	1.1229204813649e-09	16.2682061680827	UP
DOCK9	0.964235585365855	8.2015837704918	8.28461168603783	1.36681077217965e-11	1.21297482506596e-09	16.1878453049891	UP
NKTR	0.843904634146345	7.04639459016393	8.27384118402986	1.42644052938747e-11	1.24680937528471e-09	16.1461280920328	UP
NBPF9	0.559378170731708	12.1926704918033	8.2416467871582	1.62068804259158e-11	1.38868215826788e-09	16.0214039400907	UP
ANKRD36	1.14524841463415	8.01712213114754	8.23554	1.66043875495596e-11	1.4157682207698e-09	15.9977316796028	UP
IKBKB	0.358368548780488	5.98718016393443	8.23375506411955	1.67221948952301e-11	1.41885784393967e-09	15.9908248307326	UP
SPDYE5	1.05837751219512	7.13170049180328	8.22995970027777	1.69758419791864e-11	1.43041742299502e-09	15.9761176306021	UP
ZZEF1	0.327315231707319	6.74382426229508	8.19059891040956	1.98449074193471e-11	1.64044287587989e-09	15.8235630673238	UP
ANKRD36B	1.07459329268293	7.58763262295082	8.17323007066313	2.12609513954553e-11	1.73621121395564e-09	15.7562281885614	UP
GOLGA8S	0.330497329268293	4.88284704918033	8.16765988990554	2.17361858049042e-11	1.76672530789955e-09	15.7346318228068	UP
CSAD	0.283531658536587	5.37237245901639	8.14816064043961	2.34852588617720e-11	1.86530864219937e-09	15.6590227049631	UP
KNTC1	0.449198573170732	5.05057885245902	8.14195531281193	2.40709358520745e-11	1.89452424529857e-09	15.6349587969594	UP
TAS2R31	1.04891719512195	4.96792491803279	8.06741160038137	3.23625277468726e-11	2.41593908853692e-09	15.3457938728972	UP
EED	0.478002414634147	5.96281131147541	8.04795800103905	3.49624161244114e-11	2.56396327099801e-09	15.2703056400706	UP
FRYL	0.403840012195124	7.84325295081967	8.01533025346993	3.98012584811085e-11	2.84898390954897e-09	15.1436748640733	UP
CDRT15	0.416810170731706	5.08800409836066	8.01303953445215	4.01651711418946e-11	2.86324994607424e-09	15.1347834520641	UP
AGAP4	0.83278304878049	8.85604442622951	7.99892294655787	4.2482510254557e-11	3.00382432263319e-09	15.0799873449711	UP
FMNL3	0.72613736585366	7.61683754098361	7.97435280519304	4.6839805690121e-11	3.27201437820869e-09	14.9846033576358	UP
MSS51	0.417831390243903	3.91545049180328	7.96916437256499	4.78156912782129e-11	3.32682453637294e-09	14.9644596542334	UP
SPATS2	0.472253195121952	6.36325508196721	7.96470225551741	4.86712352195772e-11	3.3645181637599e-09	14.9471353751856	UP
HDAC9	0.610938219512196	4.72982360655738	7.9399107026861	5.37115670656516e-11	3.6494492091404e-09	14.8508743778787	UP
PSME4	0.484536524390243	7.69224459016393	7.91874934792142	5.84253412872594e-11	3.90865533211765e-09	14.7686996388732	UP
ELN	0.337168024390246	4.92283213114754	7.91455321603136	5.94081489108697e-11	3.94406619143385e-09	14.7524040846543	UP
DDX17	0.702711097560977	13.3651590163934	7.89300169352904	6.47228710205092e-11	4.26435461564673e-09	14.6687047365984	UP
PAXBP1	0.500143304878049	6.04338639344262	7.89059050600811	6.5346339635987e-11	4.27306102115924e-09	14.6593399743812	UP
SNX14	0.277803304878049	9.10089475409836	7.88446602484001	6.69571336159676e-11	4.36199394050989e-09	14.635552820654	UP
NME9	0.306006500000001	3.85471	7.87769284098748	6.87848735160048e-11	4.46354798761192e-09	14.609245476847	UP
TTLL3	0.430034865853659	5.77196032786885	7.8727947362406	7.01376677775642e-11	4.51842441971463e-09	14.5902205990144	UP
SFTPA1	0.254599365853659	3.31060016393443	7.83070416029109	8.2916936824338e-11	5.16938064201625e-09	14.4267217859365	UP
ITPKB	0.541082256097562	5.64629573770492	7.82661313769867	8.42770310254922e-11	5.23540956306218e-09	14.410829217335	UP
DNMT3A	0.294676280487805	4.90652360655738	7.82325722883438	8.54093864921079e-11	5.26812364767278e-09	14.3977922322602	UP
ZNF114	0.218598073170733	5.33407557377049	7.78865354649532	9.80116022150746e-11	5.94011780114637e-09	14.2633573967272	UP
MCM3AP	0.254359512195125	6.18924295081967	7.76503930331973	1.07664054868543e-10	6.45824556230701e-09	14.171610020901	UP
TUG1	0.368990731707321	12.2514901639344	7.74406194935171	1.17033715746229e-10	6.86618796872285e-09	14.0901041214288	UP
PEAK1	0.56191598780488	8.19344573770492	7.74372347657609	1.1719140242825e-10	6.86618796872285e-09	14.0887889879304	UP
MAPKBP1	0.184051963414635	4.31917655737705	7.73074117346103	1.23402736101428e-10	7.15489063916082e-09	14.0383458469735	UP
PDZD9	0.385845219512196	3.88381459016393	7.7156400544389	1.31043420930976e-10	7.47334184810949e-09	13.9796688975389	UP
SRSF11	0.481785670731707	9.73696065573771	7.69861220567291	1.40228217120522e-10	7.91925197595572e-09	13.9135043217532	UP
SNRNP35	0.273394585365856	6.72605901639344	7.67662618406551	1.53046502529754e-10	8.45449110272128e-09	13.8280726999398	UP
RC3H1	0.410210951219511	9.56431655737705	7.65214604879301	1.68702725904602e-10	9.170047544952e-09	13.7329488332034	UP
SHPRH	0.404839926829268	7.11874852459016	7.64400346867536	1.74257598202998e-10	9.41315733895325e-09	13.701308720679	UP
PCDHGA10	1.14263065853659	8.9030506557377	7.64258743602353	1.75242123470252e-10	9.43703249424631e-09	13.6958063617943	UP
NAIP	1.16389221951219	6.78142721311475	7.63476611054572	1.80781146110246e-10	9.70526930691857e-09	13.6654146281505	UP
PRPF18	0.345436975609758	7.50742295081967	7.62552609011963	1.87550940386841e-10	1.00377263295038e-08	13.629510312162	UP
MACF1	0.605799756097559	10.9877868852459	7.6040664661615	2.04267953847653e-10	1.08324292354454e-08	13.546124571406	UP
GOLGA8A	1.11649052439024	9.18877655737705	7.60261171521477	2.05453702656224e-10	1.08560332005183e-08	13.5404718920641	UP
NPIPA1	0.446515268292687	8.84493081967213	7.60199152039635	2.05961305977408e-10	1.08560332005183e-08	13.5380620232014	UP
CACNA1C	0.539653780487805	5.4512031147541	7.59744508285011	2.09720868689249e-10	1.09876047890988e-08	13.5203961380059	UP
CCNT2	0.486517682926828	7.95576868852459	7.59120223606742	2.14995302224026e-10	1.12301149756297e-08	13.4961387304241	UP
GOLGA8T	0.491825536585367	5.87343426229508	7.58692308172946	2.18687082664978e-10	1.13636162725949e-08	13.4795116098335	UP
GOLGA6L10	0.965685109756098	7.14109754098361	7.57356769251296	2.30621892366862e-10	1.19388011780631e-08	13.4276183792994	UP
AGAP5	0.630090292682928	8.24381131147541	7.57281311887846	2.31315317363522e-10	1.193916507484e-08	13.4246864635235	UP
STXBP5	0.434646487804878	6.27051344262295	7.57162609251918	2.32410372065879e-10	1.19601953009287e-08	13.4200742479653	UP
GOLGA8F	0.287326378048782	4.88881950819672	7.54745076190734	2.55875581896582e-10	1.29758013746622e-08	13.3261424715278	UP
ZDHHC14	0.318489695121951	5.7189093442623	7.54542024800849	2.57951112330366e-10	1.30430280461465e-08	13.3182532219212	UP
CASP3	0.710228353658539	8.34345409836066	7.51364101866527	2.92717321856593e-10	1.45472145610673e-08	13.1947844701934	UP
ATAD5	0.447149853658537	4.7595593442623	7.49861764145162	3.10746627005526e-10	1.52960349044575e-08	13.1364190017247	UP
MEF2A	0.413394634146343	10.5741754098361	7.48088442733918	3.33461571031641e-10	1.6067120682893e-08	13.0675291455476	UP
DCDC2B	0.330466829268294	4.01497704918033	7.44943900871303	3.7789786413609e-10	1.77652849967112e-08	12.9453801345552	UP
CAV2	0.257547085365855	3.90711491803279	7.44113891721885	3.90583560272557e-10	1.82139690278307e-08	12.9131409681333	UP
TRIO	0.57250806097561	6.61091	7.43241349141187	4.0437842468096e-10	1.87566888504017e-08	12.8792508684085	UP
EMP1	1.60202432926829	9.50662295081967	7.41750971647763	4.29076622126916e-10	1.96922394862153e-08	12.8213665357981	UP
EWSR1	0.40399326829268	9.65831245901639	7.40171479561816	4.56898756568919e-10	2.048272415402e-08	12.7600252884142	UP
MN1	0.805572987804879	5.74464819672131	7.38811464799268	4.82294819498644e-10	2.11844345716147e-08	12.7072113460064	UP
MFN1	0.428620560975612	8.1372362295082	7.38006639982013	4.97982934093701e-10	2.17636059186579e-08	12.6759589770869	UP
RNF213	0.724441731707319	8.48584885245902	7.37292453968846	5.12330682144127e-10	2.23325975865672e-08	12.6482273154946	UP
GOLGA6L4	0.666441670731708	6.21837770491803	7.37231698155175	5.13570141119172e-10	2.23325975865672e-08	12.6458682308231	UP
GOLGA6L9	0.655447268292684	6.04381852459016	7.36733856464017	5.23839943733674e-10	2.2511325657384e-08	12.6265378478213	UP
DDX39B	0.492541341463415	11.0811573770492	7.32964229626131	6.08559327671962e-10	2.56094500331038e-08	12.4801869801059	UP
PRSS23	0.819257341463415	6.94985737704918	7.32923799370233	6.09538479573701e-10	2.56094500331038e-08	12.4786175051164	UP
GOLGA8J	0.473870024390246	6.26363180327869	7.32403291497475	6.22285729336063e-10	2.60152243257275e-08	12.4584120963905	UP
GNB4	0.588790256097564	7.1829137704918	7.30731979090623	6.65044116410648e-10	2.76080605270807e-08	12.3935385451212	UP
UBR5	0.315519085365855	8.28753770491803	7.29182202637672	7.07310716678466e-10	2.92231890876609e-08	12.3333889383765	UP
CEP164	0.226461085365854	5.20148704918033	7.25401779411097	8.22009813914406e-10	3.31773061072311e-08	12.186691671286	UP
MAP4K4	0.687592865853661	9.50722508196721	7.23797158244319	8.761440814847e-10	3.51618329226177e-08	12.1244379136829	UP
NIN	0.401308451219512	8.37605540983606	7.23705287483707	8.7934904687471e-10	3.51618329226177e-08	12.1208738859391	UP
DONSON	0.370767743902439	5.44960704918033	7.23403378930612	8.89963971905796e-10	3.55046635947922e-08	12.1091618535753	UP
RAPGEF5	0.79078137804878	6.24269229508197	7.2332112139732	8.92878209959028e-10	3.55394132357605e-08	12.105970861299	UP
DNHD1	0.202052219512196	3.97627459016393	7.2325274730462	8.95307832350468e-10	3.55547589860823e-08	12.1033184615363	UP
GJB7	0.408835353658537	4.10490147540984	7.2221132466158	9.33140516948367e-10	3.66389303652368e-08	12.0629209541229	UP
GON4L	0.226611829268295	7.06115786885246	7.21245590029111	9.69648366076275e-10	3.79012666955747e-08	12.0254625884165	UP
SLC6A6	1.26212069512195	8.98447213114754	7.20270950713641	1.00793861871324e-09	3.90469584273899e-08	11.9876619837723	UP
CD58	0.520386426829273	7.80590442622951	7.20105393763348	1.0145911495853e-09	3.92173299019706e-08	11.9812413100567	UP
MDM4	0.394522536585368	6.0199468852459	7.19254905127182	1.04946333495983e-09	4.03857638236533e-08	11.9482589212433	UP
POLR2B	0.31111468292683	9.80449786885246	7.18091955839195	1.09909169113877e-09	4.21092530301051e-08	11.9031632481872	UP
ADAM15	0.700829121951221	6.97208508196721	7.16730080821746	1.16019469295087e-09	4.39660707825434e-08	11.8503600157629	UP
PCF11	0.348310975609758	8.0595706557377	7.16501938761696	1.17075726953945e-09	4.42698955355852e-08	11.8415150547806	UP
GLMN	0.342358902439026	5.20456508196721	7.16261788257914	1.18197952125849e-09	4.45972923921262e-08	11.8322047413206	UP
AVIL	0.36369098780488	4.44464754098361	7.14961288101745	1.24464333845679e-09	4.66580306662012e-08	11.7817898690421	UP
KATNBL1	0.373846609756097	6.90852295081967	7.13282370112503	1.33046843444292e-09	4.91341145407645e-08	11.7167149968671	UP
PIK3R3	0.773647451219514	8.75438704918033	7.12760108883272	1.35835177236483e-09	4.99517351554204e-08	11.6964744227641	UP
USP34	0.339324012195121	9.50835573770492	7.12308865191395	1.38291263945134e-09	5.04284747392381e-08	11.6789870649903	UP
OGT	0.661953207317074	9.36690786885246	7.12206208916099	1.3885617354098e-09	5.05140969515579e-08	11.6750088710697	UP
GOLGA8K	0.434751158536586	6.25908229508197	7.10862787446464	1.46464678940883e-09	5.25496963168997e-08	11.6229518405458	UP
MBNL1	0.486187195121955	10.780506557377	7.10383889372097	1.49276346864854e-09	5.32072290444114e-08	11.604396555655	UP
SNCAIP	0.334139182926829	4.09797885245902	7.10288887244819	1.49840484694673e-09	5.32990877459949e-08	11.6007157381556	UP
SFPQ	0.560296585365858	10.7987327868852	7.10126306074356	1.50810857298204e-09	5.35347765682646e-08	11.5944166878742	UP
CEP170	0.579706170731709	7.07966557377049	7.09715524820594	1.53290649041703e-09	5.38654050390178e-08	11.5785018672116	UP
DMTF1	0.56574131707317	9.30433836065574	7.09316242143489	1.55740010887773e-09	5.46157610762485e-08	11.5630332274422	UP
ZNF7	0.278516573170734	4.98943016393443	7.09055489596995	1.57360610638596e-09	5.50480407615567e-08	11.5529317654522	UP
ZNF639	0.208941439024391	8.18514704918033	7.09016298668734	1.57605635847161e-09	5.50480407615567e-08	11.5514135481738	UP
FBXO34	0.564212670731708	6.22873540983607	7.08644856078987	1.5994691203577e-09	5.57538394378793e-08	11.5370245669555	UP
SEC23A	0.480794426829268	8.50232540983607	7.07758566954162	1.6567450095278e-09	5.76348453914529e-08	11.5026938575221	UP
PER3	1.15834701219512	7.64319360655738	7.0726290448863	1.68966438469694e-09	5.85458611701566e-08	11.4834957264634	UP
MRAS	0.340441487804878	5.66442032786885	7.06863072118611	1.71669409887612e-09	5.92463832457365e-08	11.4680101171363	UP
RASA2	0.367751402439025	6.25443967213115	7.06049407322579	1.77303934934317e-09	6.08084234201762e-08	11.4364989163812	UP
GK5	0.363372012195126	5.73219114754098	7.06008238388342	1.77593877759282e-09	6.08084234201762e-08	11.4349046272126	UP
ANXA1	0.925634963414632	11.7906545901639	7.05100073724756	1.84111544648541e-09	6.26697926127142e-08	11.3997374573792	UP
ATP13A3	1.24073723170732	11.2635716393443	7.0373873802667	1.9433107030081e-09	6.5254722718384e-08	11.3470292472374	UP
GPR52	0.86656568292683	4.72066278688525	7.0366248618441	1.94919940571272e-09	6.5326347712846e-08	11.3440771887398	UP
SCUBE3	0.561906524390247	5.18997737704918	7.01983707367962	2.08345262046943e-09	6.91594940466512e-08	11.2790911135798	UP
AGO4	0.457180463414637	7.1313062295082	7.00322974839759	2.22533318144253e-09	7.30329157698328e-08	11.2148173523898	UP
RBM5	0.460733378048782	8.16643475409836	6.99778066962359	2.27395419747787e-09	7.40158015706462e-08	11.1937313425216	UP
FBXO11	0.248217329268295	9.13324409836066	6.99771255026076	2.27456866945492e-09	7.40158015706462e-08	11.1934677542937	UP
ANKRD10	0.597890646341465	8.57738442622951	6.9937350537622	2.31073634274448e-09	7.49868431822715e-08	11.1780772260176	UP
TAS2R30	1.1332511097561	5.01831786885246	6.99009127111966	2.34437263828294e-09	7.56975745386631e-08	11.1639786898415	UP
EBLN2	0.640130219512196	4.80676245901639	6.96217485025349	2.61880344569532e-09	8.33632121655537e-08	11.0559876637091	UP
VPS13B	0.372185085365853	8.11076868852459	6.96204419622278	2.62016036892794e-09	8.33632121655537e-08	11.0554823442186	UP
AGAP6	0.905956463414631	10.189006557377	6.96190804916664	2.62157508649867e-09	8.33632121655537e-08	11.0549557808125	UP
ARGLU1	0.744627646341465	10.8549939344262	6.95540041826107	2.69009223381477e-09	8.50753896635893e-08	11.0297880023656	UP
NBPF3	0.287640975609756	6.14950245901639	6.94661286857768	2.78545568638282e-09	8.77721308133021e-08	10.9958065226098	UP
USP48	0.286820182926832	7.53674327868852	6.94045921662984	2.85423511138592e-09	8.96147392192179e-08	10.9720129034931	UP
NOP2	0.26725236585366	4.59837163934426	6.9360577575244	2.90446641657196e-09	9.08273232609969e-08	10.954995599423	UP
FN1	3.91158693902439	9.33918491803279	6.93570577213719	2.90852127494396e-09	9.08273232609969e-08	10.9536347704322	UP
PRSS33	0.233566341463415	3.65079721311475	6.92415237739926	3.0447952113943e-09	9.45735141196292e-08	10.9089715319161	UP
GOLGA8B	1.06374448780488	9.24604180327869	6.91405776363263	3.16906195331396e-09	9.79088163693481e-08	10.8699539980183	UP
GPR18	1.07147570731707	5.38204819672131	6.91173815455304	3.1983237436473e-09	9.82891222561858e-08	10.8609891283499	UP
RGS3	0.190976085365853	4.64824147540984	6.90900052038168	3.2332055926056e-09	9.91858519890332e-08	10.8504090766698	UP
SLIT3	1.33749462195122	8.30229229508197	6.8869099050327	3.52891023791739e-09	1.07123673086099e-07	10.7650525885532	UP
DFFB	0.235331585365854	5.37788868852459	6.88083668239708	3.61482913753508e-09	1.09160309059523e-07	10.7415913174638	UP
MICAL3	0.222645560975611	5.47165901639344	6.87926766545414	3.63736314060063e-09	1.09650423687361e-07	10.7355304690416	UP
HNRNPH1	0.431393536585368	9.37947803278688	6.86950538453682	3.78074701269897e-09	1.1357912528305e-07	10.6978238677318	UP
ASAP1	0.567083231707317	8.63423180327869	6.85741013276915	3.96623240382378e-09	1.18537193182321e-07	10.651114549236	UP
TIA1	0.616747451219513	8.62530967213115	6.85035704465728	4.07855149642945e-09	1.21268931160502e-07	10.6238813228881	UP
DOCK6	0.522197560975611	6.41396524590164	6.84392534750254	4.18373548493222e-09	1.23972563926595e-07	10.5990502034862	UP
ZNF83	0.435186426829268	8.08992885245902	6.81386799478103	4.71226325490928e-09	1.37525347409215e-07	10.483042758386	UP
TARBP1	0.415029939024392	5.98191704918033	6.80660268078505	4.84969504989755e-09	1.40656565852839e-07	10.4550111536935	UP
RASAL2	0.507797219512194	7.34671032786885	6.8060669347396	4.85998597663311e-09	1.40656565852839e-07	10.4529442395638	UP
RNF165	0.374377792682926	4.51514147540984	6.77339196708216	5.53053392420512e-09	1.57960766958332e-07	10.3269217519219	UP
CRLF3	0.611018219512195	7.52812737704918	6.7652678753702	5.71108949388011e-09	1.61009838325623e-07	10.2956001294148	UP
GPATCH2L	0.300869378048781	5.91962918032787	6.76233706790828	5.77765688945678e-09	1.62615799247915e-07	10.2843018693742	UP
RGPD5	0.425492975609757	9.63593508196721	6.75289987879806	5.99729882190762e-09	1.67982727359336e-07	10.2479257841422	UP
FAM216A	0.347341024390244	5.35047672131148	6.74447110044406	6.20049094521743e-09	1.73275650086255e-07	10.2154422238812	UP
ZFC3H1	0.324361146341462	8.1539562295082	6.74099723434611	6.28621712608129e-09	1.75228302389516e-07	10.2020558764152	UP
EPB41L2	0.714629829268294	8.80500196721312	6.73976939514649	6.31679854942805e-09	1.75799030350002e-07	10.1973246834355	UP
RGPD3	0.321079414634148	8.88476147540984	6.73634392339723	6.40290121834517e-09	1.77910645034977e-07	10.1841260233905	UP
TNRC6B	0.358480280487804	8.93149426229508	6.73446289250443	6.4506788997155e-09	1.78897155939321e-07	10.1768786133287	UP
CCZ1B	0.251702560975609	7.07518213114754	6.72808461019665	6.61534398324146e-09	1.82131830592207e-07	10.152305772045	UP
MTF2	0.357736390243903	6.8094937704918	6.71303710126849	7.02059231706342e-09	1.92308949233073e-07	10.0943463771994	UP
RNF217	0.362241963414635	6.32124360655738	6.70042147771007	7.37932966506639e-09	2.00243463641443e-07	10.0457675623908	UP
RGPD6	0.427119304878053	8.93130868852459	6.69308931060397	7.59615286805913e-09	2.05198350383104e-07	10.0175394408895	UP
MARK3	0.321931341463413	10.8741950819672	6.69305049794306	7.5973173305001e-09	2.05198350383104e-07	10.0173900273201	UP
MDN1	0.313524951219513	5.7363768852459	6.68882444929204	7.72517676425785e-09	2.08005765692726e-07	10.0011221109981	UP
LRP2BP	1.17923186585366	6.85005196721311	6.67644011543507	8.11233497032923e-09	2.17652936166565e-07	9.95345763179509	UP
KPNA1	0.303684780487807	7.63733	6.66185699238538	8.59306175396806e-09	2.28893899155468e-07	9.89734650091229	UP
PLCG1	0.400318024390243	6.55172721311475	6.65043933735587	8.9891439228718e-09	2.37624877499137e-07	9.8534273188914	UP
ANAPC4	0.343628573170732	6.39689196721312	6.64430605032419	9.20935855597662e-09	2.41610230350916e-07	9.82983950068502	UP
ACVR1	0.33623269512195	6.13839196721311	6.63672409002033	9.48902233338703e-09	2.47825907608009e-07	9.80068466487366	UP
CROCC	0.154511256097562	4.40357032786885	6.63536541383379	9.54002333819865e-09	2.48784356738572e-07	9.79546067680591	UP
SEC61A2	0.393886829268295	5.02470360655738	6.63095587738678	9.70743224638563e-09	2.51640948574712e-07	9.77850749036194	UP
DYNC1H1	0.436951378048784	10.3215221311475	6.62905653323806	9.78043906967541e-09	2.53156186276688e-07	9.77120566309951	UP
TCERG1	0.334699073170733	6.71528967213115	6.61554694854382	1.03157255022699e-08	2.64267470949881e-07	9.71927847662825	UP
PRPF38B	0.416140134146342	7.19493524590164	6.61499282118693	1.03382933083242e-08	2.64345813843101e-07	9.7171488993105	UP
NUAK1	0.550179951219512	5.54809508196721	6.59628828186197	1.11295793150546e-08	2.81377765415784e-07	9.64528096127172	UP
FLI1	0.40863468292683	7.18962409836066	6.59464809299166	1.12017756696278e-08	2.82791997093622e-07	9.63898038665899	UP
NBPF1	0.475362268292685	9.68057278688525	6.5866024807571	1.15627257000997e-08	2.90219409563542e-07	9.60807769063421	UP
POLM	0.165486890243904	4.56404639344262	6.58346144487682	1.17067620536308e-08	2.92865492561134e-07	9.59601474782334	UP
PHF20L1	0.261321463414637	6.94065229508197	6.58320369169709	1.17186606199005e-08	2.92865492561134e-07	9.59502490317365	UP
ANGPT2	1.04247315853658	5.70812918032787	6.56615810587577	1.25328298375989e-08	3.10184722654478e-07	9.52957848822986	UP
PPM1F	0.198547060975611	4.91181016393443	6.54288813991809	1.37358663927878e-08	3.32297162776289e-07	9.44027694939596	UP
PITPNB	0.376492353658538	8.79104573770492	6.52954089689336	1.44770433269078e-08	3.48584945268976e-07	9.38907818175618	UP
PRPF39	0.434845451219513	7.58779967213115	6.5267699810188	1.463582935069e-08	3.50172786418023e-07	9.37845134318516	UP
RARS2	0.383748902439029	9.62555459016393	6.51901501880962	1.50894906993892e-08	3.60036490020818e-07	9.34871394348633	UP
EXOG	0.374664634146341	6.0553837704918	6.51603058266065	1.52677815972526e-08	3.62797531560944e-07	9.3372712911195	UP
RBMX	0.377333292682925	9.08153245901639	6.51046208150268	1.56060649439557e-08	3.69322304265531e-07	9.31592337201843	UP
HERC4	0.387837439024394	7.27399262295082	6.49603318652087	1.65176914650772e-08	3.88780413184781e-07	9.26062159500682	UP
SLC7A6	0.534353695121953	6.28905426229508	6.49182953859299	1.67931058064168e-08	3.93664801073872e-07	9.24451410702866	UP
ESR2	0.194898890243902	3.6716031147541	6.48653443561887	1.71465372989196e-08	4.00587391155279e-07	9.22422690533194	UP
CHD1	0.319659195121952	8.49575590163934	6.48557724969401	1.72112112617237e-08	4.01302692609144e-07	9.22055992539895	UP
CTHRC1	1.02144269512195	5.29932295081967	6.48161699315133	1.74813807945144e-08	4.06512215962277e-07	9.20538915894389	UP
NUP160	0.415225097560978	7.08949672131148	6.48022741377771	1.75771741323444e-08	4.08104649506325e-07	9.20006639750557	UP
PAG1	0.85966443902439	5.83024524590164	6.45882777877631	1.91200478007123e-08	4.41079723402638e-07	9.11812023739601	UP
PDE5A	0.752957621951221	5.8178237704918	6.45097998765652	1.97189871329371e-08	4.50120816522714e-07	9.08808028690913	UP
CCNA2	0.821306414634148	4.58669262295082	6.44260199237091	2.03789855353143e-08	4.63968683771279e-07	9.05601788291798	UP
ZNF329	0.327894146341462	8.58848786885246	6.44189632052263	2.04355692006344e-08	4.64648745981484e-07	9.05331762770951	UP
INTS8	0.213933109756098	5.96209360655738	6.44029266390576	2.05647383494478e-08	4.66027298126904e-07	9.04718142589242	UP
AFAP1L1	0.403970390243904	5.12702508196721	6.44014619723845	2.05765761159861e-08	4.66027298126904e-07	9.04662100203777	UP
COL16A1	0.268094146341463	4.16899442622951	6.41885348274595	2.2371578936258e-08	5.00812411862639e-07	8.96517309442605	UP
CBFB	0.686568536585368	8.75615409836066	6.41384887295879	2.28155733186619e-08	5.08823044635596e-07	8.94603672460364	UP
LY6G5B	0.400941780487805	4.80561245901639	6.41112158961312	2.3061205220799e-08	5.12949620985394e-07	8.93560941620249	UP
COL10A1	0.947451585365854	4.61129672131148	6.41070173337183	2.30992521691387e-08	5.13139709106e-07	8.93400423806954	UP
FRMD4A	0.31793056097561	5.68605803278689	6.4089576908725	2.32579644524608e-08	5.16006420517989e-07	8.92733668674019	UP
RGPD8	0.399881853658535	10.1268070491803	6.40526745981529	2.35973662441918e-08	5.22853444012071e-07	8.91322985931178	UP
TNXB	0.688617146341465	5.05472803278689	6.40491457224064	2.36300791063938e-08	5.22853444012071e-07	8.91188093624718	UP
STOX2	0.611332219512199	6.04282442622951	6.3949590342815	2.4571765247741e-08	5.41699980632709e-07	8.87383120808608	UP
KCNJ14	0.244073329268295	4.02748278688525	6.39149886924659	2.49077168778859e-08	5.48411173891073e-07	8.86060912212846	UP
UBN1	0.249847853658538	5.73039852459016	6.38852321508304	2.52002745208069e-08	5.53063840433359e-07	8.84923952007552	UP
EZH2	0.352197280487806	4.33844426229508	6.38471615577303	2.5579557396912e-08	5.60366273755525e-07	8.83469465228741	UP
C1orf112	0.363591548780488	4.80051770491803	6.37561895901863	2.65090038981198e-08	5.76372017254871e-07	8.79994534849826	UP
FADS2	0.584595487804879	5.87774983606557	6.37510007894754	2.65630171979626e-08	5.76825369714558e-07	8.79796361878866	UP
ZNF789	0.423060963414636	5.20666295081967	6.36119616891218	2.80517917310824e-08	6.06127783068878e-07	8.74487247960855	UP
SFTPA2	0.218605073170733	3.90044327868852	6.36051831317172	2.81264562077714e-08	6.06987071064487e-07	8.74228469245828	UP
CSTL1	0.22241267073171	5.00298098360656	6.35778593969972	2.84294289933221e-08	6.12765164696214e-07	8.73185409300082	UP
RBM39	0.356388902439027	10.6235950819672	6.35688890633719	2.85295996418144e-08	6.13826231263963e-07	8.72842993112908	UP
PTCD3	0.23720298780488	7.68807901639344	6.34857277063588	2.94751066370634e-08	6.3061501210957e-07	8.69668990129606	UP
ALG13	0.430761707317073	6.56406836065574	6.34108253568875	3.03533233138272e-08	6.47810681865903e-07	8.66810887443843	UP
MON2	0.361009670731709	8.4281293442623	6.3383172658862	3.06840743881565e-08	6.54067144494601e-07	8.65755887535871	UP
ASNS	0.293383121951219	5.56818393442623	6.3372750723519	3.08096568688857e-08	6.55940234488859e-07	8.65358295073401	UP
TMEM243	0.379050012195126	6.37992081967213	6.32487549639908	3.23435343030259e-08	6.83576471041108e-07	8.60628880590408	UP
DNAJC2	0.321386939024393	6.81616967213115	6.32095262904236	3.28444250163292e-08	6.93320301861687e-07	8.59133005909039	UP
GCNT7	0.527396353658538	4.22545901639344	6.31608995522051	3.34760209515071e-08	7.04941777760913e-07	8.57279014639138	UP
STK17A	0.436783414634148	6.41583573770492	6.31348680176895	3.38190778280657e-08	7.10445700170742e-07	8.56286625597691	UP
CIITA	0.543367268292682	6.16471606557377	6.31137836920917	3.40994953473071e-08	7.14610388037422e-07	8.55482895875814	UP
ASPN	1.7197863902439	6.2422	6.30045484363626	3.55896981868812e-08	7.44942491290747e-07	8.51319722068379	UP
CFLAR	0.387328280487805	7.92820590163934	6.29852935269275	3.58590015399703e-08	7.49677250945003e-07	8.50586027309014	UP
PTGES	0.529310085365853	4.65154229508197	6.29631379752678	3.61713786248434e-08	7.55300071789347e-07	8.49741860870233	UP
GPR82	0.398928585365854	4.32631032786885	6.29421062439932	3.64704103227695e-08	7.59720140304495e-07	8.48940568814005	UP
MAP3K7CL	0.430969378048781	4.66511344262295	6.29153567626323	3.6854286830611e-08	7.65882276142947e-07	8.47921512352716	UP
RAP1B	0.306462682926833	12.0881131147541	6.28927445522056	3.71819177816104e-08	7.71768828035001e-07	8.4706013826619	UP
REV3L	0.411827341463417	6.81277098360656	6.28848178635377	3.72974518046713e-08	7.72987989578491e-07	8.46758199099482	UP
NBPF14	0.462494390243904	13.9795868852459	6.28392499907337	3.79685665568138e-08	7.8435302457152e-07	8.45022600461959	UP
LTBP1	1.14431920731707	7.59125508196721	6.2745591519741	3.93858305989757e-08	8.11702769476994e-07	8.41456113909226	UP
TRIM25	0.651227609756099	8.95936836065574	6.27238875883108	3.97216853303945e-08	8.16689118956125e-07	8.40629788436177	UP
ITGA5	0.538520743902439	6.85288606557377	6.2630449100433	4.12003596344373e-08	8.44097827422147e-07	8.37073005420971	UP
PFN4	0.31641268292683	4.42416081967213	6.25739089742004	4.21215196107439e-08	8.57917695678314e-07	8.34921303738489	UP
DCBLD1	0.414149731707316	6.04254393442623	6.25016758062471	4.33281553757463e-08	8.8043216659548e-07	8.32172966228753	UP
SMURF1	0.306721658536587	6.80780918032787	6.24812369893026	4.3675766109811e-08	8.85795929682543e-07	8.31395426250164	UP
WDR27	0.270199987804879	4.96026032786885	6.24400174665601	4.43852458629707e-08	8.95634531949551e-07	8.29827500275472	UP
PRPF3	0.333956548780489	7.83531409836066	6.24364884861496	4.44465165140601e-08	8.9583164338999e-07	8.29693273372157	UP
ZCCHC24	0.363694097560977	6.53368213114754	6.23190006066728	4.65349928554128e-08	9.32522656367569e-07	8.25225453228389	UP
MAP3K7	0.312079451219512	8.96276081967213	6.22852072670272	4.71535448656278e-08	9.43830563167698e-07	8.2394068861923	UP
NDUFAF7	0.372347463414634	6.57121032786885	6.22401046997093	4.79918323634982e-08	9.58404055259114e-07	8.2222619481548	UP
TRPC1	0.394866609756095	7.24327114754098	6.22151342647627	4.84622833945449e-08	9.65581852651448e-07	8.21277100723997	UP
RHD	0.337782670731708	4.06406475409836	6.21954951833164	4.88355032460039e-08	9.67753335829755e-07	8.20530701012053	UP
NBPF10	0.486799634146337	14.8303081967213	6.21918498228568	4.89050926868089e-08	9.67753335829755e-07	8.20392161520891	UP
ERCC6L	0.353573012195123	4.87342393442623	6.21586354680893	4.95437011324303e-08	9.79276292610787e-07	8.1912995132553	UP
ZBED5	0.269642731707318	6.58029327868852	6.21436622386066	4.983428955326e-08	9.82786431393883e-07	8.1856098617159	UP
MEGF11	0.125896353658537	3.61753836065574	6.21386020598169	4.99328753672267e-08	9.83615440699366e-07	8.18368711891121	UP
POLE2	0.275793353658536	3.82407180327869	6.19871419110659	5.2975030063888e-08	1.03301308624582e-06	8.12615146509673	UP
TAS2R5	0.654455548780488	4.29366245901639	6.19467318840452	5.38173114938694e-08	1.04475258496023e-06	8.11080586236239	UP
ITSN2	0.267602536585366	8.70313	6.18759415560244	5.53249736149595e-08	1.06569500670942e-06	8.08392862016181	UP
WTAP	0.244041573170733	7.65166344262295	6.18501828383518	5.58839091304453e-08	1.07416813601737e-06	8.07415035609666	UP
C2CD2	0.27470174390244	5.39606409836066	6.18248667062829	5.64386998399307e-08	1.08235363287294e-06	8.0645409625212	UP
ZRANB2	0.418762317073172	10.9510081967213	6.18066304436533	5.6841721546394e-08	1.08888205349997e-06	8.05761944642402	UP
MIS18BP1	0.349316573170733	7.36897704918033	6.17743782238743	5.756149939445e-08	1.10145733824759e-06	8.04537930619574	UP
TTC13	0.292451463414635	5.75626573770492	6.16687618334422	5.99824467123672e-08	1.14275430242597e-06	8.00530627640984	UP
TNFRSF13B	0.126263280487805	3.57544098360656	6.15795245118014	6.21064953751036e-08	1.17549551746959e-06	7.97145955000896	UP
SYNE3	0.271359609756098	4.52541524590164	6.15620630216396	6.25307645162403e-08	1.18223925869074e-06	7.96483786676745	UP
ZNF266	0.451056890243903	5.4093368852459	6.15370728689208	6.31429673748737e-08	1.18993366686734e-06	7.95536191501731	UP
SH3BP2	0.164145060975612	5.00707950819672	6.1376733761247	6.72148492101525e-08	1.25309226919763e-06	7.89458372809584	UP
NVL	0.298587414634145	6.76933590163934	6.13342046235341	6.83379189294732e-08	1.26994632677271e-06	7.87846857828831	UP
CCDC88A	0.460023853658537	8.22065836065574	6.13079606962108	6.90402099954079e-08	1.27872851138385e-06	7.86852547793418	UP
PCGF3	0.340571829268291	6.32044393442623	6.13055690774611	6.9104564832748e-08	1.27872851138385e-06	7.86761940722218	UP
COL13A1	0.197966939024392	4.04779524590164	6.12858026711036	6.9638731942447e-08	1.28587696752327e-06	7.86013116034763	UP
MTHFD1L	0.628386853658536	5.00021737704918	6.11913231841381	7.22490544584e-08	1.32703279118206e-06	7.82434638035938	UP
PLK2	1.11299143902439	7.81926721311475	6.11750648514446	7.27079327809377e-08	1.33405251349328e-06	7.81818968454806	UP
OTUD6A	0.447246121951222	8.73352704918033	6.11459554918546	7.35367529953231e-08	1.34359063193346e-06	7.8071675000008	UP
COL6A2	0.474142597560975	4.73585950819672	6.10409407261607	7.6605428995381e-08	1.39234569691291e-06	7.76741389309191	UP
ENTPD7	0.341626073170733	5.57996852459016	6.09381955307186	7.97306077853627e-08	1.44080803664418e-06	7.72853463887654	UP
MKLN1	0.299769548780491	9.51505295081967	6.08033122192674	8.40259763571471e-08	1.50675034304765e-06	7.67751721222763	UP
ZNF131	0.21862573170732	6.56638016393443	6.07879147268162	8.4530672494334e-08	1.50957547984235e-06	7.6716950348673	UP
ISLR	0.712376585365854	4.48548049180328	6.06772	8.8248560844571e-08	1.57274125751072e-06	7.62984870709334	UP
DNM3	0.468118012195125	6.03484819672131	6.05671043800373	9.21077611464143e-08	1.63481877283748e-06	7.58823924018095	UP
FNBP4	0.45029681707317	8.54283901639344	6.05532769090792	9.26040443070129e-08	1.64027978276597e-06	7.58301550221286	UP
CLEC2D	0.774462951219514	4.87956967213115	6.05477532005556	9.28030364215885e-08	1.6421322640052e-06	7.58093	UP
ANKAR	0.31412243902439	4.97852147540984	6.04403967887229	9.67558370872238e-08	1.70686717068476e-06	7.54038230585065	UP
SORBS1	0.396072024390243	7.0115393442623	6.03276919549781	1.01085180878763e-07	1.77067032850473e-06	7.49783431578104	UP
TIGIT	0.261842341463414	3.58360639344262	6.03107715657331	1.01751513448242e-07	1.7787596230339e-06	7.49144823115246	UP
APOC4	0.249983926829269	6.52143098360656	6.02753001556005	1.03162554958331e-07	1.79980890766821e-06	7.47806203375585	UP
RALGAPA2	0.389806743902438	7.19985475409836	6.02573251039501	1.03884983181147e-07	1.81059659063414e-06	7.47127933761234	UP
TNKS	0.232612097560978	6.65151983606557	6.02308089723323	1.04959845371739e-07	1.82528767977755e-06	7.46127464983312	UP
FBN1	1.21907787804878	6.60930721311475	6.02098119766218	1.05818796044031e-07	1.83327902230066e-06	7.45335312150647	UP
GOLGA8M	0.504133280487805	5.85271918032787	6.01082599585375	1.10072442157846e-07	1.8975223576745e-06	7.41505012391006	UP
COL5A1	0.20120054878049	3.3958706557377	6.00989031264934	1.10472788293993e-07	1.90065645854175e-06	7.41152174443539	UP
CRYBA1	0.487388902439027	5.40061426229508	6.00848866904082	1.11075203770938e-07	1.90913250433962e-06	7.4062365206141	UP
LUC7L3	0.522870243902442	10.9451573770492	6.0046260660446	1.12752218033355e-07	1.9322286507115e-06	7.39167323984665	UP
KRTAP4-1	0.205335195121952	3.30344918032787	6.00341031072195	1.13285231752895e-07	1.93754505517194e-06	7.38708991898304	UP
MLANA	0.366322426829269	4.36805721311475	5.9963488251323	1.16430874286717e-07	1.98743731829554e-06	7.36047308088115	UP
AMOTL1	0.580105768292684	9.27192065573771	5.99527916192383	1.16914860101372e-07	1.99178949716285e-06	7.35644187609422	UP
SPATA1	0.401991439024392	4.84491196721311	5.99359039412432	1.17683030391036e-07	2.00095662817368e-06	7.35007783385091	UP
PRKDC	0.37566075609756	8.82667229508197	5.99041696107365	1.19140083328678e-07	2.02375254826077e-06	7.33812010043408	UP
TRAK1	0.277798585365855	6.19303508196721	5.9897258760875	1.19459751033133e-07	2.02593935102824e-06	7.3355162484803	UP
CHD2	0.276294036585368	9.48093032786885	5.98963517381173	1.19501769239679e-07	2.02593935102824e-06	7.33517450834468	UP
ZNF587	0.445277121951222	7.53974262295082	5.98476408076704	1.21779963520858e-07	2.05699540952863e-06	7.31682351550934	UP
FILIP1L	0.767683548780488	4.97603852459016	5.98445718076482	1.21924932000921e-07	2.05699540952863e-06	7.31566744757692	UP
CAPZA1	0.447072719512194	10.0929	5.98269516657292	1.22760558663487e-07	2.0670834050268e-06	7.30903036562455	UP
GZMM	0.225618012195121	4.65436639344262	5.97942276059821	1.24327563231525e-07	2.09144452113071e-06	7.2967052948433	UP
RAB43	0.173888146341464	5.78143163934426	5.97573015883209	1.26119586599257e-07	2.11545235227337e-06	7.28279963583559	UP
SCRG1	0.292947	3.50009180327869	5.94884148426203	1.39963377543909e-07	2.30323840018803e-06	7.18160703941394	UP
NUDT13	0.454339512195124	5.00499573770492	5.9438083877238	1.42717121566194e-07	2.33560262676293e-06	7.16267838520254	UP
ATR	0.267146036585367	6.85585967213115	5.94353174968248	1.42870023851659e-07	2.33560262676293e-06	7.1616381131969	UP
OMG	0.609451951219514	4.19418163934426	5.94021897602882	1.44713699941973e-07	2.36130403076049e-06	7.1491816927546	UP
GSDMB	0.282969987804879	4.13154344262295	5.92996633641287	1.50570269095692e-07	2.43856541960007e-06	7.11064	UP
VEGFC	1.26373864634147	7.39767360655738	5.9258601303227	1.52981127466643e-07	2.47457253549863e-06	7.09521134273944	UP
CHRM3	0.687866524390245	6.04669901639344	5.92529194108521	1.5331772262506e-07	2.4761452807245e-06	7.09307639141397	UP
TAS2R3	0.54303780487805	4.21582262295082	5.92425429290615	1.53934318841861e-07	2.48379734873408e-06	7.08917760090409	UP
ECM1	1.70467628048781	8.73562852459016	5.91917214172471	1.56989905026441e-07	2.52373605178366e-06	7.07008481455539	UP
NDST1	0.323318451219513	6.59028590163934	5.91685485779194	1.58403008219196e-07	2.54175454332536e-06	7.06138057871046	UP
NFATC4	0.222948268292683	4.12935147540984	5.91457243444808	1.59807163584304e-07	2.55956335486683e-06	7.05280815225868	UP
DDX55	0.253580195121952	5.91061114754098	5.9122950109549	1.61220526163191e-07	2.57194205590416e-06	7.04425536179019	UP
STARD9	0.38811737804878	4.94970327868852	5.91213651045962	1.61319350522677e-07	2.57194205590416e-06	7.04366015020466	UP
PNOC	0.230085304878049	3.19424	5.90478643644017	1.65968572432076e-07	2.63880927685881e-06	7.01606323672344	UP
SV2B	0.267964902439025	3.79621655737705	5.90082048886498	1.6853204801683e-07	2.67223923719667e-06	7.00117624322841	UP
ANKDD1A	0.241593731707319	4.86474967213115	5.89833253498366	1.70160159595777e-07	2.69559728233965e-06	6.99183853937379	UP
GTF2IRD2B	0.218454841463417	8.00420180327869	5.89402478003982	1.7301604838801e-07	2.73585558696459e-06	6.97567326724812	UP
TM6SF1	0.851911536585368	5.85203327868852	5.88631882523108	1.78243681174894e-07	2.80322838187713e-06	6.94676368403363	UP
RGPD4	0.289558341463415	8.93469918032787	5.88479916555687	1.79292909949519e-07	2.81463977947828e-06	6.94106372402838	UP
SNRNP70	0.491079743902438	7.99893049180328	5.88440148201362	1.79568493123556e-07	2.81642413831482e-06	6.93957215156212	UP
ANKLE2	0.286858560975611	7.81293557377049	5.88407302476615	1.79796420630749e-07	2.81745850491104e-06	6.93834024295527	UP
FRMD4B	0.385212207317077	6.05157262295082	5.88382959023268	1.79965532788514e-07	2.81757018660974e-06	6.93742723148054	UP
DZIP1L	0.233842390243902	4.27093475409836	5.87944940319591	1.83035462488145e-07	2.85535321481506e-06	6.92100086756182	UP
ZBTB20	0.46004906097561	8.35690180327869	5.87833991777656	1.83821257371169e-07	2.85991677165843e-06	6.91684064504957	UP
SVIL	0.478586902439025	7.71825016393443	5.87757732915806	1.84363297526209e-07	2.865786592646e-06	6.91398129783666	UP
ZSCAN16	0.387260134146343	4.52178409836066	5.86950285060462	1.90200514134658e-07	2.95124687141681e-06	6.88371188082215	UP
WNT10B	0.188430012195122	3.87364918032787	5.86888601744856	1.90653884349398e-07	2.95564497715991e-06	6.88139996776901	UP
PPWD1	0.434385548780488	8.75097655737705	5.8650660674072	1.93485453169748e-07	2.98623422576273e-06	6.8670841045984	UP
SFSWAP	0.301014414634146	7.12675016393443	5.86384418273065	1.94399941429852e-07	2.99768845853798e-06	6.86250542685928	UP
UNC5B	0.571253939024392	7.77589606557377	5.85836617733288	1.98552675940859e-07	3.04552490768544e-06	6.84198125237108	UP
BCL6B	1.04514119512195	7.19569295081967	5.85774661281717	1.99027843296911e-07	3.05012361789117e-06	6.83966028500392	UP
ENAH	0.966403390243904	7.69537081967213	5.85411513484419	2.01835676520154e-07	3.0904311244644e-06	6.82605763705915	UP
TAS2R43	0.699034536585367	5.4743268852459	5.84761397610615	2.06960579445901e-07	3.16055515266198e-06	6.80171	UP
TPM4	0.404019390243899	13.0064590163934	5.84658168867506	2.07786100728871e-07	3.17037845269999e-06	6.79784641532709	UP
TPM1	1.01381767073171	10.7763739344262	5.8400108126101	2.13117754851551e-07	3.24887837676414e-06	6.77324786282417	UP
TNK2	0.136206341463415	4.27662852459016	5.8350561538771	2.17227317518341e-07	3.30284262317659e-06	6.75470471432465	UP
ARPC5	0.42110353658537	12.2453918032787	5.83442264077849	2.17758397074771e-07	3.3044989043196e-06	6.75233405774772	UP
UBR4	0.24550247560976	8.74423836065574	5.83366885773908	2.18391973951484e-07	3.30898083180498e-06	6.74951343299548	UP
NEU3	0.214632304878051	4.49200655737705	5.8333937334738	2.18623678104964e-07	3.30960857872737e-06	6.74848395423908	UP
ITPR3	0.584302329268295	5.68546229508197	5.8328435640343	2.19087749606825e-07	3.31374984057489e-06	6.74642533245298	UP
PLEKHO2	0.533626439024393	6.38229295081967	5.8302401109137	2.21297032750046e-07	3.34425767824005e-06	6.7366844619598	UP
CC2D2B	0.239918121951221	3.82297344262295	5.8275063148757	2.23640652737047e-07	3.37302150352358e-06	6.72645719203411	UP
STX16	0.426974170731709	7.78674163934426	5.82455474052711	2.26198543688578e-07	3.39473465825637e-06	6.71541667870038	UP
TRRAP	0.260988365853658	7.61776540983607	5.81856492428525	2.31478739728989e-07	3.45016383791434e-06	6.69301619262111	UP
IFNAR2	0.490878695121954	8.27774836065574	5.81439176201401	2.35229397196517e-07	3.50006854990267e-06	6.67741331303727	UP
NLRC3	0.207056109756099	4.26077836065574	5.81334745324703	2.36177343454538e-07	3.51116983935746e-06	6.67350926971206	UP
TGFBI	1.1822861097561	5.79705081967213	5.80804417191421	2.41049908608828e-07	3.57139873112603e-06	6.65368648016591	UP
CATSPER2	0.35966848780488	4.72493639344262	5.79538703365931	2.53084638727421e-07	3.72117853425593e-06	6.60639650133103	UP
NR2C1	0.335434341463415	7.01137786885246	5.7894030879885	2.58979393603906e-07	3.80142411168467e-06	6.58404912824031	UP
ANKRD13D	0.140769475609756	4.33827704918033	5.78873750444105	2.59643391282249e-07	3.80474907157829e-06	6.58156386952265	UP
ELMO1	0.441426414634148	6.38378344262295	5.7880208002485	2.6036027071576e-07	3.81204254952014e-06	6.5788878182245	UP
LUM	3.03396226829268	8.18172754098361	5.78489543400718	2.63509352584548e-07	3.84843130046653e-06	6.5672193203562	UP
RBM6	0.302859670731709	7.33960491803279	5.77965271834185	2.68876664993284e-07	3.91040193218493e-06	6.54764971683479	UP
RYK	0.300087402439027	9.89711459016393	5.76859738837105	2.8055165382472e-07	4.06713052851557e-06	6.50639965570361	UP
PDGFB	0.448976268292683	5.25249393442623	5.76633838520006	2.82998253173914e-07	4.09797077357272e-06	6.49797353123762	UP
EPHB4	0.352327963414635	6.18707409836066	5.76616458699229	2.83187355975302e-07	4.09797077357272e-06	6.49732529946121	UP
GLRX3	0.35569531707317	8.85069590163934	5.76456591200458	2.8493268120927e-07	4.11062941681905e-06	6.4913628290559	UP
WSB1	0.763419634146345	12.0381131147541	5.76449766882413	2.850074207591e-07	4.11062941681905e-06	6.49110831752129	UP
RCN1	0.311054853658536	7.6928106557377	5.76342180872056	2.86188261967371e-07	4.12424078596558e-06	6.48709603267969	UP
NUTM2A	0.341556609756098	4.69592983606557	5.75363028031347	2.9716005503073e-07	4.24026011592068e-06	6.45058957373196	UP
ADAM10	0.637346804878053	10.2003116393443	5.74938888718035	3.02040853110116e-07	4.30631032704702e-06	6.4347815914976	UP
EHMT1	0.131478219512196	4.76445360655738	5.74580953855443	3.06221410587188e-07	4.34809405367636e-06	6.42144369888553	UP
TTL	0.382023463414636	6.02862786885246	5.74407386981176	3.08269159443447e-07	4.37360012998313e-06	6.41497685520004	UP
TES	0.767462500000001	7.28771295081967	5.74338502044698	3.09085614428548e-07	4.38160976150787e-06	6.41241046064028	UP
CCDC39	0.182509207317073	3.71279262295082	5.74051130177602	3.12514800133727e-07	4.4194166126228e-06	6.40171	UP
COL15A1	1.11688920731708	5.30961852459016	5.73617620210752	3.17759132810246e-07	4.48264586869539e-06	6.38555842673141	UP
SH3PXD2B	0.35251018292683	4.25503557377049	5.72519769558622	3.31432599754197e-07	4.63419504833159e-06	6.34468347410909	UP
KLHL5	0.433203926829266	7.72319885245902	5.72345431439907	3.33656812208682e-07	4.66108249497661e-06	6.33819464423232	UP
CYTH1	0.257793707317076	6.94294918032787	5.72327103032386	3.33891502169763e-07	4.66108249497661e-06	6.33751249797311	UP
TTC19	0.215979731707317	7.98347770491803	5.72200125106974	3.35521905220093e-07	4.68008662341484e-06	6.33278681103596	UP
COL20A1	0.109398780487806	3.52709032786885	5.72177845264366	3.35808790012499e-07	4.68033501079921e-06	6.33195766248431	UP
ADAT2	0.348300731707317	4.7237337704918	5.72032448415507	3.37686945752629e-07	4.69898138753699e-06	6.32654692228536	UP
CCDC34	0.415492219512196	6.61553426229508	5.70967414301473	3.51764709172746e-07	4.85959204718555e-06	6.28692541772244	UP
CAMKK1	0.20685212195122	3.53960475409836	5.70838728373595	3.5350449913406e-07	4.87231161484773e-06	6.28213949514468	UP
CCDC14	0.505009707317074	6.86661475409836	5.70775382532136	3.54364034343152e-07	4.88029138033633e-06	6.27978373382683	UP
NCAM1	0.569178268292685	5.04340344262295	5.70646967634548	3.56112830139966e-07	4.90049570210014e-06	6.27500836228925	UP
ARMCX4	0.377286817073172	5.53707672131148	5.70346571375226	3.60237109442543e-07	4.94085410951756e-06	6.26383874427522	UP
TMIGD2	0.230274256097562	4.06138	5.6854200675489	3.86025203023652e-07	5.2498220339276e-06	6.19677627174517	UP
CDC42EP1	0.391509890243904	7.02423049180328	5.67783424253204	3.97402742613259e-07	5.38770327748638e-06	6.16860414026052	UP
SRPX2	0.648641524390245	4.46750967213115	5.67416705631298	4.03021131402068e-07	5.45112718476483e-06	6.15498901864461	UP
LDLRAD4	0.272049670731709	4.60493655737705	5.67355360963315	4.0396860731507e-07	5.45969693522791e-06	6.15271173867151	UP
MYSM1	0.348764780487806	7.69176967213115	5.67323136147176	4.04467204942812e-07	5.46219143072615e-06	6.15151549585688	UP
SCGB3A2	0.458650719512196	3.79866393442623	5.67168727012252	4.06864746079295e-07	5.49030674422285e-06	6.14578383475438	UP
GOLGA8O	0.489702402439027	7.20290573770492	5.67039008331784	4.08889763095683e-07	5.50908484840148e-06	6.1409690435032	UP
CCHCR1	0.146984073170732	4.45605557377049	5.66878	4.11416411972922e-07	5.53877785209771e-06	6.13499493395336	UP
SP140L	0.37115275609756	6.33106032786885	5.66858104004168	4.11730468136273e-07	5.53877785209771e-06	6.13425493669357	UP
TRIM7	0.155890756097564	3.79967803278689	5.66681779649807	4.14518017044673e-07	5.57196784271641e-06	6.12771143010815	UP
HERC1	0.407112682926831	8.4169531147541	5.66453704277401	4.18151382823653e-07	5.61646729948619e-06	6.11924831787068	UP
ADAMTS1	1.17343135365854	8.79876426229508	5.66395905784391	4.19077130689105e-07	5.62455834198017e-06	6.1171	UP
PCDH18	1.1200068902439	6.09641901639344	5.65877240922862	4.27475623893445e-07	5.7284368274288e-06	6.09786226589025	UP
SV2A	0.330589439024391	5.17757245901639	5.65068867361163	4.40897888849031e-07	5.88111800509207e-06	6.0678837127227	UP
MAGEA8	0.259629792682927	4.7910237704918	5.64665489132408	4.47750459432263e-07	5.95425954997307e-06	6.05292927421288	UP
ANK1	0.232950829268293	3.78161950819672	5.64201585584472	4.55761376344011e-07	6.05615995426106e-06	6.03573499027152	UP
TMEM119	0.238090890243904	4.57355180327869	5.64126253839032	4.57075536698734e-07	6.06898617201357e-06	6.03294327365984	UP
CNOT1	0.228179268292685	11.4443163934426	5.63381662881837	4.70267917731363e-07	6.2109644350944e-06	6.00535561628439	UP
CLK2	0.274556695121953	7.21168360655738	5.6333324989571	4.71138585169704e-07	6.21774245101808e-06	6.00356226378085	UP
OSBPL3	0.574365731707316	5.09828409836066	5.63241333777685	4.72796003621986e-07	6.23488528203246e-06	6.00015756318433	UP
CCND2	1.0030436097561	7.08252885245902	5.63026368630023	4.76694741584009e-07	6.28153661750929e-06	5.99219561943128	UP
THSD1	0.175233414634147	5.53284983606557	5.62808688906366	4.80675067713681e-07	6.31485054970677e-06	5.98413408099747	UP
MYCBP2	0.366546780487806	9.39849950819672	5.61461735038034	5.06044665816515e-07	6.59336398293068e-06	5.93427237904263	UP
SETMAR	0.394266585365854	5.25207885245902	5.61290761241294	5.09358055946374e-07	6.62660734863966e-06	5.92794588452465	UP
TDG	0.327619268292684	6.3891431147541	5.61161862952409	5.11870198555558e-07	6.64934296764404e-06	5.92317669174604	UP
BMF	0.345015634146342	5.52380475409836	5.60674009500523	5.21489411592091e-07	6.75915560747603e-06	5.90512935054629	UP
SDS	0.169403756097561	3.69917754098361	5.60550316904307	5.23956542338428e-07	6.78102685821027e-06	5.90055431822858	UP
NOS3	0.291769792682927	5.39892606557377	5.60451530486649	5.25935177664858e-07	6.801573591303e-06	5.8969007185881	UP
SLC10A1	0.285889500000001	3.63931573770492	5.60261	5.29765355952826e-07	6.83079214339767e-06	5.88986716687456	UP
LOXL4	0.315330841463416	4.94298918032787	5.60026252883693	5.34537832617855e-07	6.88212513734639e-06	5.88117418007094	UP
MMP2	1.42901	5.97162098360656	5.59868860047897	5.37756727715864e-07	6.91844713157525e-06	5.87535481859935	UP
ANKRD50	0.560540024390244	8.68134540983607	5.59554088681156	5.44251745272205e-07	6.99683285828879e-06	5.86371815333339	UP
GINS1	0.342193817073172	4.46152262295082	5.58723578054025	5.61762673259287e-07	7.2006631825144e-06	5.83302512727467	UP
SDCBP	0.35518276829268	10.4907759016393	5.57301128342204	5.93055574160495e-07	7.5406496030319e-06	5.78048916067483	UP
COL6A6	0.132562158536586	3.1429806557377	5.5715293095692	5.96413160849711e-07	7.57372576474189e-06	5.77501814778642	UP
CTSK	0.884268780487808	6.07186459016393	5.56526938764831	6.10803993758314e-07	7.72116618272682e-06	5.75191342865483	UP
LRRC8B	0.261486536585366	6.60851524590164	5.56435484248262	6.12934922614997e-07	7.74247642989489e-06	5.74853862643078	UP
SPTBN5	0.121189073170731	3.94723295081967	5.56351836356409	6.14890377990244e-07	7.75591242549841e-06	5.74545205379009	UP
KCNE4	0.463292475609757	4.73028180327869	5.56008667976071	6.22977355610763e-07	7.82952899096359e-06	5.73279082395113	UP
TRNT1	0.1928936097561	7.73630180327869	5.55252333957528	6.41173321770761e-07	8.03499190121081e-06	5.70489458336974	UP
TMEM74B	0.238572292682928	3.57221786885246	5.55208214708507	6.42250790079858e-07	8.04269995871062e-06	5.70326768489235	UP
ANKRD26	0.300666414634145	6.61002426229508	5.54885215512213	6.50193605013585e-07	8.12317807997728e-06	5.69135833821351	UP
GHRL	0.229988536585366	4.43484245901639	5.54870998897413	6.50545421720614e-07	8.12317807997728e-06	5.69083420637381	UP
ARHGEF7	0.22904117073171	6.07311770491803	5.54838249821862	6.51356573820196e-07	8.12747219872919e-06	5.68962684433676	UP
NEXN	0.821848512195125	6.46303098360656	5.54478194723278	6.60340749369357e-07	8.22664799552589e-06	5.67635417571249	UP
TRO	0.260387878048781	4.75935180327869	5.53834154225538	6.76717016611276e-07	8.40772556209752e-06	5.65261987537798	UP
TBC1D2B	0.27431269512195	6.26758360655738	5.53330985173838	6.89789574099882e-07	8.54572639023743e-06	5.63408316437766	UP
FAM3C	0.310523048780489	10.9254672131148	5.52720781740075	7.05977618411623e-07	8.71524108917797e-06	5.61161060174816	UP
USP45	0.31101697560976	6.09393819672131	5.52178535619752	7.20677013548886e-07	8.85803661466131e-06	5.59164749636843	UP
PIGL	0.493658609756097	5.70533032786885	5.51574652923079	7.37402850776975e-07	9.05178912238158e-06	5.56942268216112	UP
LPP	0.355954365853658	6.88212901639344	5.51201758489898	7.4792161683355e-07	9.13577851348509e-06	5.55570292229549	UP
CCZ1	0.231192097560974	8.86300540983606	5.50001916867044	7.8278179650651e-07	9.5148194049156e-06	5.5115781616845	UP
FUBP1	0.254845951219515	10.3521659016393	5.49840266626989	7.8759925086056e-07	9.54239175777565e-06	5.50563580025588	UP
USP24	0.304479682926832	8.61206327868852	5.49633667754472	7.93798844153892e-07	9.60176432212295e-06	5.49804193375879	UP
XRCC3	0.186519304878048	4.41890393442623	5.49465487310098	7.98881102177771e-07	9.64981798005566e-06	5.49186088880258	UP
GJC1	0.401163853658539	4.84605672131148	5.49276991729101	8.04615415406016e-07	9.69216103571484e-06	5.48493395138033	UP
EXOC4	0.214038853658535	6.13950918032787	5.49197263481863	8.07053066113607e-07	9.71479656192393e-06	5.48200428988743	UP
UVSSA	0.134510207317074	4.27799	5.48763160151766	8.20453908795636e-07	9.84205192385607e-06	5.46605536369455	UP
DHX15	0.240343280487803	9.80931770491803	5.48385659227438	8.32285667037525e-07	9.97269698324503e-06	5.45218938683973	UP
C8orf76	0.276293378048785	6.9380368852459	5.48363127583196	8.32997158747326e-07	9.97269698324503e-06	5.45136187722201	UP
EOGT	0.372146219512195	6.62416606557377	5.47902794950267	8.47665312757e-07	1.01153668891214e-05	5.4344579080159	UP
CCDC50	0.42421292682927	11.2655967213115	5.47895793616874	8.47890360143673e-07	1.01153668891214e-05	5.43420084688344	UP
TTN	0.329573817073171	3.90791032786885	5.47436822976071	8.62772539554345e-07	1.02788120226084e-05	5.41735164460103	UP
SMAGP	0.345643560975608	7.64911180327869	5.47279117779911	8.6794537768735e-07	1.0319235748116e-05	5.41156323433965	UP
PRPF4B	0.248141317073172	8.39191950819672	5.46428353945858	8.96383010370794e-07	1.06443270983674e-05	5.38034637551596	UP
ADAMTS6	0.625651463414635	4.07305983606557	5.46389216815353	8.97713082645476e-07	1.06513106135985e-05	5.37891071616859	UP
SUPT20H	0.24238942682927	8.60839098360656	5.46313679176731	9.00285728337916e-07	1.06651242447304e-05	5.3761398814572	UP
SYCP3	0.422852768292685	5.71613901639344	5.46024594091976	9.10198650329971e-07	1.07627432521003e-05	5.36553698540859	UP
GNPNAT1	0.187215975609757	8.15636868852459	5.45937886126774	9.13192850661608e-07	1.07834870634134e-05	5.36235712627122	UP
ABCC5	0.252237585365853	4.89101573770492	5.45630044268291	9.23901906152433e-07	1.08857384053453e-05	5.3510689428939	UP
OSMR	0.803384268292684	8.25231459016393	5.44879539409304	9.50531770416554e-07	1.11337034441923e-05	5.32355779620681	UP
ZNF493	0.499912609756098	7.46444983606557	5.44608160371874	9.6034612138833e-07	1.12259814754224e-05	5.31361302648973	UP
ZNF507	0.309454890243905	7.2898737704918	5.44441102100123	9.66437346879389e-07	1.12744541996111e-05	5.30749195307268	UP
KCNRG	0.331968121951221	7.8625931147541	5.43861534793041	9.87866092577345e-07	1.15013004111716e-05	5.28626131361793	UP
WNT2B	0.420395707317073	4.17932704918033	5.43702750797387	9.93818217133628e-07	1.15628589089113e-05	5.28044609000049	UP
ZNF320	0.344571585365856	7.53912229508197	5.43552253795016	9.99492325125843e-07	1.16211026091169e-05	5.2749348949611	UP
RUFY3	0.305064609756097	7.84307442622951	5.43494571454353	1.00167554672876e-06	1.16387070539746e-05	5.27282270646669	UP
RGPD1	0.335921182926832	8.27752459016394	5.43023526269163	1.01968098237861e-06	1.1792773276259e-05	5.25557700729139	UP
SFI1	0.188013280487804	4.60854508196721	5.42478191975136	1.04092479984821e-06	1.19906264692448e-05	5.23561780630768	UP
CDK5RAP1	0.22339468292683	5.51640852459016	5.41828804238049	1.06679166567645e-06	1.2248035797212e-05	5.21185915809062	UP
UPK3B	0.297961207317073	5.86269950819672	5.41401176089838	1.08417013060669e-06	1.2384662547345e-05	5.19621915897715	UP
SKA1	0.244350402439026	3.60878901639344	5.40950731456562	1.10277758424382e-06	1.25636207754831e-05	5.17974924106262	UP
ZNF784	0.230474560975608	5.18235213114754	5.40846654928947	1.10712144885204e-06	1.26029257076783e-05	5.17594448695574	UP
SOX17	0.367357609756098	5.51354049180328	5.40571312197865	1.11869496758474e-06	1.27180263177575e-05	5.16587991820244	UP
ZNF655	0.343680182926829	7.0111806557377	5.39579773005135	1.16136873824742e-06	1.31601614547724e-05	5.12965090834986	UP
IL23R	0.175171719512196	3.40078786885246	5.39493990351476	1.1651351562518e-06	1.3186564765365e-05	5.12651764570884	UP
MEF2C	0.495965414634148	7.10227180327869	5.39286343997014	1.17430208435372e-06	1.32542207512395e-05	5.11893395054344	UP
ATM	0.375557060975609	8.30597409836066	5.38700900054007	1.20053192579982e-06	1.35334104454712e-05	5.09755770277484	UP
CPT1C	0.174824585365855	4.35753704918033	5.38611184281765	1.20460217399886e-06	1.35617153492144e-05	5.09428263127857	UP
SNAP25	0.258376585365855	3.90828295081967	5.38350975838235	1.21648443506427e-06	1.36601228298953e-05	5.08478479972271	UP
DTX2	0.178005036585364	5.0692362295082	5.3830612922403	1.2185439621369e-06	1.36744217273608e-05	5.08314802064734	UP
HHIP	0.409768524390246	4.15056868852459	5.38241632898334	1.22151190265492e-06	1.36988897709734e-05	5.08079416367991	UP
PCSK7	0.412483939024392	5.56383180327869	5.37426600919523	1.25963665831252e-06	1.40359513354824e-05	5.05105721796773	UP
PRCP	0.446477804878054	11.7660016393443	5.37238430241032	1.26860392771613e-06	1.4126822483159e-05	5.04419392426382	UP
SGCA	0.177612439024391	4.44204885245902	5.36600866051841	1.29945705163816e-06	1.44334329222185e-05	5.02094579491304	UP
BRWD1	0.279553317073173	7.34129049180328	5.36308250292775	1.31386369745531e-06	1.45748374703684e-05	5.01027909189709	UP
ANKRD61	0.500956487804879	4.00129245901639	5.35996850261344	1.32936797599802e-06	1.47248078825582e-05	4.99892988658675	UP
PCM1	0.286623170731708	11.2213983606557	5.35886506764883	1.33490498987702e-06	1.47611807971525e-05	4.9949088908331	UP
PHF11	0.313581097560977	6.54030262295082	5.35822392153113	1.33813267512557e-06	1.47817654783328e-05	4.99257264212564	UP
LAMA4	0.868393975609757	5.60089163934426	5.35600708796417	1.34935210130842e-06	1.48325569250058e-05	4.98449556076275	UP
NSUN2	0.240110865853659	7.35908049180328	5.3557711979168	1.35055138421304e-06	1.48325569250058e-05	4.98363615938995	UP
VRK2	0.140712743902441	6.18275491803279	5.35293101354053	1.36507377260654e-06	1.49710549815373e-05	4.97328976365488	UP
ORMDL1	0.335380902439026	6.80217295081967	5.35228945588851	1.36837540930595e-06	1.49897069293183e-05	4.97095292601757	UP
GOLGA8R	0.456758256097563	6.95747295081967	5.34855094198746	1.38777188555159e-06	1.51817007404304e-05	4.95733756296487	UP
NRSN1	0.227048170731708	3.51690114754098	5.3460825984672	1.40072650068512e-06	1.52849665953055e-05	4.94834989644224	UP
SOGA1	0.228278000000001	5.54021475409836	5.34439099030601	1.40967327309965e-06	1.5363318867353e-05	4.94219130419194	UP
TRMT13	0.374915963414637	7.18639819672131	5.34077841126098	1.42896874041768e-06	1.55346764192657e-05	4.92904139280705	UP
KPNA2	0.769453231707317	9.57614098360656	5.33229275655201	1.47532106228004e-06	1.59554838120162e-05	4.89816571713601	UP
NPHP3	0.405916731707319	7.18164327868852	5.33181463962192	1.47797635319864e-06	1.59676526009548e-05	4.89642657254519	UP
TMEM67	0.192902951219514	5.41291508196721	5.32684061046999	1.50588098032879e-06	1.62388678064717e-05	4.87833689340965	UP
NFATC2IP	0.200720597560976	5.32769606557377	5.32356370469736	1.52454740989481e-06	1.6419800401059e-05	4.86642264479132	UP
CCNL2	0.473331780487808	8.23054803278688	5.32136071770341	1.53722427798312e-06	1.65358559624233e-05	4.85841444555519	UP
ELK3	0.46435491463415	9.06355590163934	5.32095752774207	1.53955560334785e-06	1.65481241244526e-05	4.85694891573173	UP
ACTR3	0.281948658536589	12.2841114754098	5.32043891486204	1.5425594461625e-06	1.65523004358732e-05	4.85506390075912	UP
GOLGA8Q	0.558111926829269	7.90175540983607	5.31630181949253	1.56672930936923e-06	1.6780597048749e-05	4.84002905211742	UP
SSPN	0.479080060975611	6.31298213114754	5.31558308654177	1.57096615837102e-06	1.68156217592034e-05	4.83741749157646	UP
SPATA6L	0.421402536585365	5.0182737704918	5.31416495341506	1.57935900300355e-06	1.68709700335909e-05	4.83226498844764	UP
RAP1A	0.261334487804881	10.4176970491803	5.31405413933456	1.5800166830355e-06	1.68709700335909e-05	4.83186238840457	UP
CTTNBP2NL	0.338464987804878	9.35173836065574	5.31112124681391	1.59752169368818e-06	1.70369664868253e-05	4.82120795403289	UP
BTLA	0.82998951219512	4.67608180327869	5.30901267742503	1.61022455060341e-06	1.7160772032889e-05	4.81354937570976	UP
PIK3C2B	0.451665597560977	6.88172901639344	5.30745669764621	1.61966209803363e-06	1.72308272374293e-05	4.80789857032236	UP
LYG2	0.35857380487805	3.76727262295082	5.3072163372775	1.62112481260888e-06	1.72358465712218e-05	4.80702571384416	UP
C6orf163	0.466050597560979	4.50035262295082	5.30641265761169	1.62602505952868e-06	1.72668375368998e-05	4.80410729519397	UP
LUZP1	0.287747780487806	6.29457524590164	5.30393145288981	1.64124579700621e-06	1.73966053583949e-05	4.79509824872309	UP
KALRN	0.304777109756099	4.90578868852459	5.29488622619015	1.69792983122562e-06	1.78667825071618e-05	4.76226865873741	UP
CDKAL1	0.252234719512196	6.42139131147541	5.29353014217951	1.70659251101773e-06	1.79395019891516e-05	4.75734850643427	UP
DTWD1	0.314902890243903	7.73437754098361	5.28743526279989	1.74606681515087e-06	1.83068632807319e-05	4.73524066583352	UP
FCHSD1	0.149958219512196	4.24189459016393	5.27895457140424	1.80249201103208e-06	1.88416743028197e-05	4.70449420831439	UP
PTH2	0.281282134146341	4.78575098360656	5.27694931055213	1.81609387036917e-06	1.89610664953189e-05	4.6972268304586	UP
MARVELD1	0.628345512195125	6.99140459016393	5.27351473213084	1.839625945408e-06	1.91722310931257e-05	4.68478172345198	UP
IL33	0.759362646341463	4.78732278688525	5.26879357173978	1.8724634033347e-06	1.94329525284032e-05	4.6676795525079	UP
CORO1C	0.649062756097564	8.86432229508197	5.26703135763176	1.88486751362743e-06	1.9538370400498e-05	4.66129745547042	UP
PPL	0.229945024390243	3.87832721311475	5.26501076113753	1.89918988268776e-06	1.96751094815193e-05	4.6539805544119	UP
CCDC40	0.223081878048782	4.29824327868852	5.26320590171201	1.91207357225457e-06	1.97850135132635e-05	4.64744574218297	UP
DACT1	0.696651963414634	4.98736098360656	5.26125192539225	1.92611865734027e-06	1.98594593513792e-05	4.6403719530668	UP
MTMR7	0.209096878048781	4.03236852459016	5.25897460712176	1.94261603128761e-06	2.00162265365058e-05	4.63212881856377	UP
TANK	0.233217487804877	5.62366573770492	5.25600492445643	1.96433802537545e-06	2.016983212124e-05	4.6213815272775	UP
HSPG2	0.73196303658537	6.48721065573771	5.25488492683908	1.9725922481142e-06	2.02349810342135e-05	4.61732883262184	UP
AGAP9	0.54932007317073	8.33568213114754	5.25473025550249	1.97373483204806e-06	2.02349810342135e-05	4.61676918170161	UP
TNFRSF10A	0.28818018292683	4.08932737704918	5.25467098242522	1.97417286507188e-06	2.02349810342135e-05	4.61655471414623	UP
AGO3	0.262809292682927	6.36081131147541	5.2523239353849	1.99159482213927e-06	2.03895234469044e-05	4.60806311929828	UP
TAMM41	0.298837012195124	5.16333016393443	5.24991194580965	2.00965641995496e-06	2.05502432502625e-05	4.59933802103158	UP
TMEM165	0.395723097560976	6.59908081967213	5.24802099764409	2.02392892049816e-06	2.06840303426233e-05	4.59249876573487	UP
ATG9B	0.126450182926831	4.53674360655738	5.24428190241124	2.0524450079609e-06	2.09116237113808e-05	4.57897774136464	UP
SSH1	0.172613902439025	5.15322918032787	5.23346961769482	2.13714691905201e-06	2.1696106511761e-05	4.53989930545356	UP
DNMT3B	0.157557670731709	4.06565491803279	5.22473174642823	2.20810206738265e-06	2.22653491942341e-05	4.50834026970987	UP
PIEZO2	0.785744048780487	6.86275704918033	5.22333028305519	2.21969610823621e-06	2.23490619981804e-05	4.50328036076347	UP
TNS1	0.408605463414636	9.55107245901639	5.22326246622648	2.22025866004689e-06	2.23490619981804e-05	4.50303552457608	UP
ABCD4	0.186272170731708	6.00240032786885	5.22116940550357	2.23769005449829e-06	2.2485488623884e-05	4.49547962156865	UP
S100PBP	0.263472073170734	6.25190278688525	5.2203514771124	2.24453842445294e-06	2.2541282537491e-05	4.49252722591607	UP
EME2	0.187203097560977	4.79326803278689	5.21862881746549	2.25902943760784e-06	2.26606447737894e-05	4.48630967709558	UP
COL1A2	1.56845454878049	5.4819606557377	5.20651737446532	2.3635405639869e-06	2.35595556275004e-05	4.44261791182323	UP
HEYL	0.649121146341464	5.29477754098361	5.20508426273695	2.37621733754446e-06	2.36610855663375e-05	4.43745051827862	UP
ZNF696	0.131758292682928	4.27321885245902	5.19988945536061	2.42273151419981e-06	2.4066814367785e-05	4.4187240151827	UP
NFAT5	0.42126013414634	10.163146557377	5.19177531439462	2.49718217962075e-06	2.47357555992729e-05	4.38948789119297	UP
USP29	0.156835414634147	3.25149196721311	5.18696542210219	2.54237198229618e-06	2.51261467386703e-05	4.37216549815265	UP
HYPK	0.21963419512195	5.35732098360656	5.18090971340562	2.60041097670734e-06	2.56851496472729e-05	4.35036508519038	UP
RASSF9	1.1239346097561	5.34068245901639	5.18071931843218	2.60225671689434e-06	2.56887930383996e-05	4.34967982475644	UP
GTPBP2	0.243209012195123	5.78224885245902	5.17946365433579	2.61446175486205e-06	2.57946385502385e-05	4.3451607391497	UP
TAS2R13	0.541548292682928	3.77362147540984	5.17837858168312	2.62505395263984e-06	2.58844605738194e-05	4.34125594162354	UP
FMNL2	0.323893560975613	9.17569295081967	5.17388585707143	2.66936144825951e-06	2.62173196109689e-05	4.32509151607764	UP
TGFB3	0.633037804878049	4.57435442622951	5.17366377746191	2.67157057138737e-06	2.62242090963385e-05	4.32429263222025	UP
ZNF814	0.349109512195122	7.17634737704918	5.17252933056992	2.6828834757401e-06	2.63055666161349e-05	4.32021190676706	UP
TMEM156	0.207454195121953	3.81360442622951	5.17176461964706	2.6905358601082e-06	2.63508900623435e-05	4.31746135367648	UP
ANTXR1	0.650761621951223	7.7539506557377	5.17092973296527	2.69891498243657e-06	2.64032211498884e-05	4.31445856621239	UP
AP4B1	0.295495780487807	5.32617491803279	5.17024073407088	2.70584925174716e-06	2.64561786874031e-05	4.31198062435437	UP
ARHGAP26	0.328191073170734	5.96192344262295	5.17005271545607	2.70774456052874e-06	2.64598364527173e-05	4.31130444898731	UP
COL1A1	0.820224329268294	4.64068081967213	5.16772167957977	2.73135104807133e-06	2.66157535743153e-05	4.30292207648687	UP
PTPRH	0.170445256097562	3.42584606557377	5.15698013509684	2.84277062368925e-06	2.75625151775088e-05	4.26431437138682	UP
TCF4	0.542031060975612	8.90336245901639	5.15481763462924	2.86573591902273e-06	2.77576227736632e-05	4.25654555689384	UP
PDCD10	0.270305487804883	10.8227557377049	5.15095097347943	2.90725430716418e-06	2.80937674548966e-05	4.24265764985782	UP
ZBTB24	0.33853292682927	5.83664852459016	5.14882724663507	2.930308758482e-06	2.82310041613201e-05	4.2350315594779	UP
GLI2	0.263245878048781	3.86944475409836	5.14874600095911	2.93119429201702e-06	2.82310041613201e-05	4.23473983850555	UP
TNFRSF10D	0.389795024390246	5.23939737704918	5.14594595602024	2.96187446083138e-06	2.84222233509829e-05	4.22468707548676	UP
VPS13D	0.257823902439024	7.40547147540984	5.13969539972161	3.03150475984003e-06	2.90203598198445e-05	4.20225386940493	UP
PER2	0.370875951219513	5.86506327868852	5.13888556480988	3.04064307180621e-06	2.90758359488715e-05	4.19934815015212	UP
PID1	0.392939231707317	4.61030819672131	5.13859226252377	3.0439594149499e-06	2.90915549800212e-05	4.19829581390992	UP
ZNF790	0.285263219512196	6.76807229508197	5.13762924357515	3.05487319302478e-06	2.91638113718294e-05	4.19484077202211	UP
WDR75	0.322596182926829	7.71840344262295	5.13313791048204	3.10628276801532e-06	2.9585195772938e-05	4.17873044969981	UP
SPEN	0.339226463414636	9.07432967213115	5.13303097341005	3.10751711378393e-06	2.9585195772938e-05	4.17834693528498	UP
RAPH1	0.497853341463415	9.55586573770492	5.12987210701024	3.1441971881702e-06	2.99180338572387e-05	4.16701951767405	UP
ZNF638	0.25814430487805	8.93059032786885	5.12746477109767	3.17243590463874e-06	3.01537432378614e-05	4.15838884537404	UP
ATAD2B	0.336287231707316	5.86657262295082	5.11905756413799	3.27302277088474e-06	3.0923931600635e-05	4.12826010647997	UP
TRIM27	0.408469804878052	7.30672327868852	5.11632992447394	3.30632532663681e-06	3.12046786389151e-05	4.11848927173469	UP
TBL1XR1	0.329395621951225	9.46494655737705	5.1065904767333	3.42797517822072e-06	3.22188376774494e-05	4.0836177021476	UP
C21orf58	0.109437573170732	3.60547590163934	5.1065413334938	3.42860000810388e-06	3.22188376774494e-05	4.08344181359354	UP
FLNB	0.574466585365854	6.7867268852459	5.10425515669097	3.45779147455977e-06	3.24230862040391e-05	4.0752600949514	UP
HECTD2	0.344919304878049	6.72916950819672	5.09866065043183	3.53025927346829e-06	3.30313769783257e-05	4.05524468776363	UP
S1PR2	0.271881073170732	4.10010573770492	5.0980885963504	3.53775282230199e-06	3.30836949414628e-05	4.05319854359363	UP
SFRP2	3.60867856097561	7.59601426229508	5.09648061875206	3.55890007316306e-06	3.32100364123381e-05	4.04744755534249	UP
NPFF	0.525022560975612	4.95147901639344	5.0950130025331	3.5783096827017e-06	3.33553690358592e-05	4.04219919995253	UP
DKK3	0.643268573170732	6.8396093442623	5.09476942136918	3.58154114909814e-06	3.33676093987215e-05	4.04132818498181	UP
DYRK3	0.189761902439025	5.0192668852459	5.09422053298722	3.58883347706701e-06	3.34112817982731e-05	4.03936549093033	UP
FAT4	0.493638731707319	6.94730196721311	5.09412753437353	3.59007046573372e-06	3.34112817982731e-05	4.03903295833121	UP
LRR1	0.236726231707318	4.94514557377049	5.09249851622807	3.61180629947986e-06	3.35955929268196e-05	4.03320851203454	UP
CDC7	0.318230499999999	4.90516213114754	5.08345084677025	3.73490087260258e-06	3.45374087070969e-05	4.00087260313005	UP
PRTFDC1	0.435899	4.76801245901639	5.08038614940484	3.77752305895278e-06	3.48389374800767e-05	3.98992470595381	UP
MOXD1	2.09209475609756	5.91272704918033	5.07990475989567	3.78426122057476e-06	3.48825859410055e-05	3.98820529576365	UP
ADAMTS5	1.0467926097561	7.74085491803279	5.07645286327018	3.83292538463664e-06	3.53124492268907e-05	3.97587783172942	UP
MAGEA10	0.17359606097561	3.25328081967213	5.07567	3.84399036123861e-06	3.53582064216734e-05	3.97309679059253	UP
LAYN	0.492362390243903	5.80455409836066	5.07202447325075	3.89625639228661e-06	3.57302701755774e-05	3.96006798951661	UP
LDB1	0.305112402439025	10.5785070491803	5.07198922732932	3.89676454657182e-06	3.57302701755774e-05	3.9599421797526	UP
GAP43	0.284573097560977	3.69209344262295	5.07016782099863	3.92311321171917e-06	3.59339816770106e-05	3.95344117343155	UP
MEP1B	0.193821890243902	3.3344362295082	5.06899830581558	3.94012366137076e-06	3.60707952452016e-05	3.94926740394462	UP
MAP3K1	0.621517207317074	8.10326557377049	5.06700015658969	3.96935415405874e-06	3.63192773044175e-05	3.94213729303426	UP
ZNF841	0.386591719512196	7.59878983606557	5.06417294140183	4.01107683006127e-06	3.66239739538508e-05	3.93205069947332	UP
PABPC1L	0.299476317073172	4.89280836065574	5.06349822825189	4.02109736794683e-06	3.66962054659324e-05	3.92964387324368	UP
CCDC154	0.118350951219513	3.65374836065574	5.06280051480514	4.03148533687831e-06	3.67524402251893e-05	3.92715513579492	UP
C1QTNF3	0.491342792682927	5.01967229508197	5.06260819918056	4.03435327291171e-06	3.67593194494638e-05	3.92646917188336	UP
CLK4	0.523169780487805	6.76640770491803	5.0607892046695	4.06157853663651e-06	3.69880089352123e-05	3.91998158013756	UP
KSR1	0.228366707317074	5.42941737704918	5.0602604320106	4.06952655814811e-06	3.7040996835389e-05	3.91809584481926	UP
KRT40	0.154726036585366	3.49705868852459	5.0601051115879	4.07186409022685e-06	3.7042889113706e-05	3.91754194842768	UP
C3orf62	0.37195992682927	6.12493885245902	5.05571538962318	4.13847592638963e-06	3.76291951195093e-05	3.90189035005289	UP
THBD	0.659564121951221	5.94209459016393	5.05054303437226	4.2183371515805e-06	3.82753032939964e-05	3.8834552719365	UP
HIP1	0.409372158536588	7.05073327868852	5.04764385000269	4.26376000219584e-06	3.86039047102105e-05	3.8731254509923	UP
BTBD19	0.161798024390244	5.02932049180328	5.0433445804845	4.33200354423697e-06	3.91636536634397e-05	3.85781151779804	UP
TIAM2	0.254770634146343	4.35828327868852	5.03619022081488	4.44794989825207e-06	3.99832767597915e-05	3.83233948770708	UP
CERS5	0.25057856097561	6.36749065573771	5.03560802099064	4.45751812403603e-06	4.00485900048981e-05	3.83026729611731	UP
MND1	0.339125817073171	4.20445852459016	5.03379805470342	4.4873933749851e-06	4.0296190172685e-05	3.82382580347278	UP
CLTC	0.225308292682925	11.8123967213115	5.03157681631383	4.5243256532685e-06	4.0580999500107e-05	3.81592191722815	UP
PTBP2	0.40972062195122	6.76555049180328	5.02989140307679	4.55254765931926e-06	4.07970190552289e-05	3.80992561533255	UP
MED23	0.220919304878049	7.61467524590164	5.0282687318479	4.5798822188783e-06	4.09365217446913e-05	3.80415330565139	UP
SMTNL1	0.192406634146343	3.59504049180328	5.02219761718846	4.68358818526741e-06	4.17561931801852e-05	3.78256	UP
NKX6-3	0.147313231707317	3.36102131147541	5.02205471342535	4.68605679289273e-06	4.17567991063402e-05	3.78205525554033	UP
SYT11	1.05570906097561	8.16145344262295	5.02182647385987	4.69000219128794e-06	4.1770557150672e-05	3.78124381073949	UP
UBASH3B	0.619265841463415	5.54610836065574	5.0193447791058	4.73311220433663e-06	4.21329343307223e-05	3.77242177850176	UP
SPINK9	0.360593658536587	4.2957862295082	5.0158479248214	4.79451718184475e-06	4.25706135074056e-05	3.75999403487959	UP
WHAMM	0.245209695121952	6.90230557377049	5.01397381990525	4.82774751129831e-06	4.27708969544092e-05	3.75333496314939	UP
PDS5A	0.224547670731711	8.93418098360656	5.01202577488227	4.86252834459133e-06	4.29988907096195e-05	3.74641424586079	UP
MFAP2	0.414096219512197	6.34794196721311	5.00765482082566	4.94146519404137e-06	4.35419683815378e-05	3.73088979340171	UP
IGFBP6	1.12970548780488	6.76634524590164	5.00684765827005	4.95617893129402e-06	4.36495070030016e-05	3.72802357628692	UP
NSUN6	0.385210756097563	5.87709114754098	5.00642688545463	4.96386621397547e-06	4.36950854888104e-05	3.72652949606223	UP
COL27A1	0.124107256097562	3.78256885245902	5.00597198638498	4.97219011973444e-06	4.37462189897121e-05	3.72491429825544	UP
INPP5D	0.384888585365854	5.47384360655738	4.99969852317311	5.08839000862812e-06	4.46556285620976e-05	3.70264542863438	UP
SLC38A9	0.212165682926829	5.19487016393443	4.99212470464218	5.23222795187547e-06	4.56645122904776e-05	3.67577600640132	UP
SLC20A1	0.489290780487807	5.79679557377049	4.98900250042813	5.29267708874e-06	4.61081365317956e-05	3.66470434017647	UP
NR1D2	0.533013890243904	8.69220573770492	4.9883522058492	5.30535337209672e-06	4.61868451222474e-05	3.66239868675492	UP
PGAP2	0.151598414634148	7.74010901639344	4.98609799990137	5.34952580890319e-06	4.65248259600311e-05	3.65440724328684	UP
KIAA1217	0.264482317073173	7.97481180327869	4.98482426126382	5.37464467948605e-06	4.66965881893009e-05	3.64989234012164	UP
C6orf141	0.19322324390244	3.71020836065574	4.98417099062745	5.38757238821589e-06	4.67621926749637e-05	3.64757693745863	UP
ACIN1	0.230206268292686	7.59450180327869	4.98107117184012	5.44933210141933e-06	4.72040251853027e-05	3.6365918885381	UP
ARHGEF2	0.206038280487806	5.48179524590164	4.97922938326363	5.48635543892783e-06	4.74670094473297e-05	3.63006635208971	UP
VPS29	0.259350853658541	8.78877278688525	4.97482518762406	5.57589072208009e-06	4.81803493392256e-05	3.61446615678435	UP
CCL21	2.68752780487805	7.16889114754098	4.97425773738213	5.58753039906152e-06	4.82049818215167e-05	3.61245659605277	UP
PTEN	0.44251768292683	10.2685049180328	4.97286461662205	5.61620755240183e-06	4.83845042924603e-05	3.60752342078575	UP
KMT2C	0.254505073170732	9.55179278688525	4.9697127872779	5.68162096916861e-06	4.89238193751083e-05	3.59636460941013	UP
OVCH1	0.19277036585366	3.76867196721311	4.96636863806836	5.75184245050052e-06	4.94061963377808e-05	3.58452812508178	UP
GPR176	0.45120682926829	5.61826016393443	4.95920722211823	5.90509399660662e-06	5.06225751488297e-05	3.55919175687199	UP
HELLS	0.484172280487804	4.2780437704918	4.95634391905878	5.96748134457337e-06	5.11322022204479e-05	3.54906595494015	UP
TMX1	0.337018268292685	9.59860147540984	4.95361557213796	6.02752904081019e-06	5.1545152475837e-05	3.53941969033094	UP
EXT1	0.604593695121958	9.32412475409836	4.9522724350603	6.05730703512386e-06	5.17390060078086e-05	3.53467175106284	UP
KDM5B	0.252007780487807	7.41079327868852	4.95183218950043	6.06709882943035e-06	5.17563104654789e-05	3.5331156169441	UP
MAMDC2	0.723010414634147	5.06644081967213	4.95123802160805	6.08033871371054e-06	5.18224663283612e-05	3.53101550618645	UP
PDE1A	1.00327640243902	6.58459081967213	4.95121677998373	6.0808125661829e-06	5.18224663283612e-05	3.5309404287517	UP
NREP	0.487340134146341	5.31369098360656	4.95081342877348	6.08981728868663e-06	5.18737913415354e-05	3.52951483016774	UP
DISC1	0.163359548780488	4.45309754098361	4.95059483160899	6.09470287903495e-06	5.18899960244415e-05	3.52874224392105	UP
PSPC1	0.274577207317074	7.30976639344262	4.94659263746306	6.1848328698307e-06	5.25544616208281e-05	3.51459985170379	UP
SOCS6	0.156192926829272	7.12171213114754	4.94634098108214	6.19054365316284e-06	5.25634222030055e-05	3.51371074422148	UP
ATG12	0.262269951219514	6.58085180327869	4.94627986855436	6.19193124605946e-06	5.25634222030055e-05	3.51349483519646	UP
HAUS5	0.14225798780488	4.36615852459016	4.94565681539765	6.20609541007583e-06	5.26579627135898e-05	3.51129366803116	UP
FBLIM1	0.254405182926829	4.56745114754098	4.94150553942223	6.30128223603311e-06	5.33095832750778e-05	3.49663071792678	UP
NEFM	0.568760219512196	4.35283245901639	4.93945188389254	6.34889908013357e-06	5.36341673627213e-05	3.48937880481408	UP
NFYA	0.248892951219515	6.82035770491803	4.93902007369485	6.35895596871096e-06	5.36930486018245e-05	3.4878541488435	UP
SLFN5	0.770626012195127	10.7678952459016	4.93665242735751	6.41437668338447e-06	5.40119826090236e-05	3.47949534945294	UP
NID2	1.07959876829268	7.81172245901639	4.93434802910185	6.46877130019972e-06	5.43827008195621e-05	3.4713614665781	UP
MALT1	0.229008268292681	7.58057459016393	4.93346197108801	6.48980651416155e-06	5.45068539388344e-05	3.46823435580708	UP
RAB42	0.205803378048782	3.47613836065574	4.93318468294631	6.49640315474531e-06	5.45096172087023e-05	3.46725578832843	UP
DUOX1	0.104742060975611	3.87678590163934	4.9307	6.55590735722835e-06	5.49294087531936e-05	3.45847352343952	UP
CXCR6	0.291663170731708	3.70989590163934	4.9292278980198	6.59125327384998e-06	5.51458679390796e-05	3.45329457585247	UP
MAPK8IP3	0.140504853658538	4.92365868852459	4.92352576862807	6.73033271944114e-06	5.62013477301772e-05	3.43318339078347	UP
LCN12	0.149208341463415	4.63252557377049	4.92247527416193	6.75626690037871e-06	5.63908380351187e-05	3.42947941465226	UP
KIF11	0.347558109756097	4.03352213114754	4.9206143860794	6.80244828234303e-06	5.67296320577834e-05	3.42291886586967	UP
CCDC69	0.328521548780487	6.76376606557377	4.92049597086692	6.80539741758756e-06	5.67296320577834e-05	3.42250142944604	UP
GNAT2	0.259570182926829	4.78272770491803	4.92008308315547	6.81569020236224e-06	5.67778330363452e-05	3.42104595413204	UP
RSPH10B2	0.096436426829269	3.28071442622951	4.91196570391727	7.02117163343605e-06	5.82385595574567e-05	3.39244183297755	UP
ERCC6	0.301448414634145	6.25610786885246	4.90927610314623	7.09058466605071e-06	5.87302998482315e-05	3.38296862068685	UP
DENND2C	0.340818024390244	5.27574540983607	4.90611789880356	7.17294972206273e-06	5.93559883280491e-05	3.37184773563926	UP
STX19	0.505854951219514	4.75002786885246	4.90376022399698	7.23504739740907e-06	5.97845199194933e-05	3.36354772222103	UP
NT5E	1.23466456097561	9.17983950819672	4.90224765789059	7.27516309048533e-06	6.00874581177122e-05	3.35822	UP
CHEK2	0.190522207317074	4.48256540983607	4.89837037435625	7.37899247816693e-06	6.08619597279811e-05	3.34457957893824	UP
VOPP1	0.18825612195122	4.81369180327869	4.89835400515359	7.37943388906015e-06	6.08619597279811e-05	3.34452198548079	UP
ENTPD1	0.454442792682928	5.1849306557377	4.89658390115267	7.42731930918998e-06	6.12278635374647e-05	3.33829453222761	UP
GAN	0.329449707317076	5.20734540983607	4.89317607253197	7.52036738256309e-06	6.19068955287753e-05	3.32630807100286	UP
ZNF43	0.422356548780487	6.89167049180328	4.89208335037669	7.55044428891362e-06	6.209571062003e-05	3.32246536371492	UP
STAG3	0.131643073170733	4.95989540983607	4.89176674675591	7.55918071277242e-06	6.21088282087687e-05	3.32135205252064	UP
ERV3-1	0.367599402439025	7.15525950819672	4.8904440579025	7.59578644245033e-06	6.23506887116475e-05	3.31670125816718	UP
C16orf92	0.188342646341464	3.44954245901639	4.8879207198658	7.66610250806436e-06	6.28389194275549e-05	3.30783028050469	UP
PXDN	0.748832378048781	7.24089606557377	4.88635887870737	7.70994416621604e-06	6.31184846398368e-05	3.30234050134137	UP
SH3BP1	0.148022817073171	3.94485524590164	4.88442173682135	7.76466189927357e-06	6.34971927954699e-05	3.29553261147605	UP
ZNF667	0.177840902439025	5.28742540983607	4.88142104651631	7.85017281036955e-06	6.40459220748443e-05	3.28498928385523	UP
THBS3	0.260937597560976	5.09586278688525	4.8800536566101	7.8894446012361e-06	6.43059978415655e-05	3.28018570263582	UP
MILR1	0.672965756097562	4.86639524590164	4.87511243829077	8.03296766246905e-06	6.54145316109488e-05	3.26283226082743	UP
THOC2	0.217620585365854	8.18895557377049	4.87319123602752	8.08945854631232e-06	6.58437257625439e-05	3.2560870951405	UP
SYT15	0.266087146341466	5.87795245901639	4.87018990374129	8.17848873914008e-06	6.65372465521995e-05	3.2455519940078	UP
GRM7	0.139627182926828	3.26694327868852	4.86490060481719	8.33772865472198e-06	6.76744994028157e-05	3.22699265181303	UP
FAM133B	0.297541512195124	7.13988491803279	4.86339476063517	8.38361605075609e-06	6.79835047024948e-05	3.22171047456225	UP
PTRH2	0.27002631707317	4.11770409836066	4.86081134919491	8.46291652508244e-06	6.85626315963129e-05	3.21265007784374	UP
MAGEA2B	0.135811865853659	3.5353668852459	4.85677782585464	8.58819995828042e-06	6.94482334143792e-05	3.19850811515777	UP
SLC12A2	1.01847774390244	7.4701631147541	4.85568723703642	8.62238485028612e-06	6.96598987858229e-05	3.19468527208672	UP
KRTAP5-1	0.422292682926828	5.97439606557377	4.85498410743011	8.64449527146946e-06	6.98061052701671e-05	3.1922207887799	UP
MS4A4E	0.808567963414634	4.34761721311475	4.85183673123171	8.74414884908223e-06	7.04945561085109e-05	3.18119107890877	UP
PRKCH	0.436903378048783	8.46074786885246	4.85177981170498	8.74596137071212e-06	7.04945561085109e-05	3.18099163802213	UP
PAK3	0.237137939024392	4.13385229508197	4.85011238873007	8.7992215578449e-06	7.08909957281863e-05	3.17514959133493	UP
FOXP1	0.450840280487807	6.49553229508197	4.84932112756959	8.82460664868433e-06	7.10625963181552e-05	3.17237760521207	UP
COL11A1	0.428304658536586	3.87692590163934	4.84557139088087	8.9458828986841e-06	7.19725657445473e-05	3.15924402458915	UP
P2RY2	0.346202402439025	3.94285491803279	4.84147039415341	9.08038744159666e-06	7.29871807574548e-05	3.1448852309579	UP
COL2A1	0.0965030731707315	3.57857672131148	4.84003535335428	9.12791974386185e-06	7.32338727051351e-05	3.13986198903257	UP
CEP85	0.248533914634146	4.9323868852459	4.83931220098286	9.15196461506889e-06	7.33587337936385e-05	3.13733090106598	UP
RUNX1	0.303133804878049	3.89710967213115	4.83905450475901	9.16054800374744e-06	7.33603001736569e-05	3.13642898486096	UP
SESN1	0.269651512195122	6.72745918032787	4.83709686608922	9.2260110792211e-06	7.37826375687227e-05	3.12957809350715	UP
LRRC39	0.241694256097561	4.15133573770492	4.83684159096092	9.23458109831081e-06	7.38172351213319e-05	3.12868483022391	UP
HSPBAP1	0.27906356097561	4.98763131147541	4.83656490940349	9.24387856430826e-06	7.3857613113265e-05	3.12771668453905	UP
INHBA	1.52495169512195	5.87140803278688	4.82900418019786	9.50152041701141e-06	7.5672823321198e-05	3.10127010072498	UP
TGFB2	1.07210814634146	7.17967327868852	4.8269078471945	9.57419118873499e-06	7.61469965874972e-05	3.09394058508356	UP
JMJD1C	0.225979573170729	9.12272540983607	4.82617049828064	9.59988092343373e-06	7.62815572326206e-05	3.09136288775068	UP
CCDC142	0.161819817073172	4.49250163934426	4.82601620193746	9.60526523876263e-06	7.62894902114325e-05	3.09082	UP
GNAI2	0.226259560975609	8.06226409836066	4.82543949295594	9.62541621019781e-06	7.63797853832941e-05	3.08880753821563	UP
SLFN11	0.570808512195122	6.50339918032787	4.82291143269995	9.7142390741933e-06	7.69792594334935e-05	3.07997160250852	UP
COL6A3	1.40618126829268	4.9700562295082	4.81666004467489	9.93733749893494e-06	7.8496843077418e-05	3.05813087461189	UP
COL8A1	1.65941646341464	5.65840049180328	4.81109511497277	1.01401490168955e-05	7.97728412482496e-05	3.03869899387577	UP
ARHGAP4	0.158843158536586	4.62972393442623	4.80932565837903	1.02054803638488e-05	8.02323287221565e-05	3.03252240778358	UP
VASH2	0.147808914634146	4.01236147540984	4.80612665594302	1.03246395460513e-05	8.10775531665988e-05	3.02135830910123	UP
ARHGAP11A	0.447357024390245	4.47837459016393	4.80543848447444	1.03504504392642e-05	8.11721543108779e-05	3.01895711188037	UP
PLEKHG7	0.174975963414634	3.52759229508197	4.80543220252199	1.03506863436545e-05	8.11721543108779e-05	3.01893519332729	UP
PSD3	0.258066878048782	5.84254278688525	4.8040075474337	1.04043220641237e-05	8.15192693618771e-05	3.01396471423685	UP
LRRN3	0.405488926829269	4.48335573770492	4.79510797031744	1.07455806643531e-05	8.37779605897616e-05	2.98292982014798	UP
ZNF345	0.284226012195121	5.16169065573771	4.79268915515479	1.08402075960919e-05	8.44211401486533e-05	2.9744992805642	UP
GEMIN2	0.276512487804879	5.34269065573771	4.79246470318235	1.08490296277327e-05	8.44331191699255e-05	2.97371707175647	UP
TEP1	0.187650500000001	4.95185524590164	4.79226534802399	1.08568711218283e-05	8.44563579128268e-05	2.9730223383469	UP
ODF2L	0.252906719512198	6.73299098360656	4.79185568317435	1.08730023992219e-05	8.45440338542981e-05	2.97159473652558	UP
NSMCE2	0.269338195121953	6.22569459016393	4.79049284075441	1.09268355842407e-05	8.4848829532269e-05	2.96684588952444	UP
ZNHIT6	0.354275402439024	9.07669803278688	4.78998117568787	1.09471139155946e-05	8.4968362091857e-05	2.96506313985773	UP
CRYGS	0.472435634146342	5.41614770491803	4.7890974134236	1.09822259235673e-05	8.51313091544162e-05	2.96198412493328	UP
NFIA	0.378177414634148	8.76482081967213	4.7890832260381	1.09827904876687e-05	8.51313091544162e-05	2.96193469835778	UP
ZNF85	0.302547597560975	6.05974016393443	4.7841668469885	1.11801483631959e-05	8.64537562845604e-05	2.94481076487626	UP
STK10	0.193053207317074	5.46387557377049	4.77867396848663	1.14047510144927e-05	8.79318435931229e-05	2.9256881774851	UP
COL5A2	0.382563207317073	3.59326114754098	4.77792671383825	1.14356449742912e-05	8.81292228563293e-05	2.92308748975999	UP
AFF3	0.353641634146341	4.51436655737705	4.77521194579835	1.15485724746781e-05	8.88438167291249e-05	2.91364075575013	UP
PHF14	0.313999329268295	6.9855162295082	4.77366247922312	1.16135143049111e-05	8.91856370064561e-05	2.9082500689936	UP
INHA	0.217030353658537	4.34871836065574	4.7670409744333	1.18950830316707e-05	9.10664939493309e-05	2.88522232542604	UP
GFRA2	0.138958170731707	3.8441731147541	4.76631546013779	1.19263370195431e-05	9.12254644318083e-05	2.88270006428143	UP
IFI44	0.854831243902439	8.87946770491803	4.76198851380522	1.21144086378199e-05	9.26233071851604e-05	2.86766096654278	UP
ADH1A	0.383100524390244	3.89962229508197	4.76130241932278	1.21444949362673e-05	9.27717808174941e-05	2.86527688510561	UP
OFD1	0.334961719512197	7.18781770491803	4.75850680048422	1.22678439786126e-05	9.35907360368365e-05	2.85556410858288	UP
PTGS1	0.616004243902438	5.98096163934426	4.75798566515202	1.22909726708747e-05	9.37260756848723e-05	2.85375382097899	UP
MBTD1	0.236595304878047	6.40681557377049	4.75683305608343	1.2342278493243e-05	9.39936918176306e-05	2.84975027744394	UP
C22orf23	0.187635195121953	4.17546245901639	4.75459611372032	1.24424489897469e-05	9.46322508647388e-05	2.84198159579121	UP
SH3PXD2A	0.171661743902439	4.85641770491803	4.75194496274545	1.25621969402694e-05	9.54595253731084e-05	2.83277655037868	UP
AEBP1	1.29196940243903	7.03881737704918	4.74912606015154	1.26907573475085e-05	9.62682221118898e-05	2.82299160766513	UP
FAM76B	0.300314646341465	7.15936032786885	4.74871210532812	1.27097443407403e-05	9.63702236542446e-05	2.82155491408422	UP
MCM8	0.218795902439026	4.86335754098361	4.74587686227011	1.28405375455183e-05	9.71924760951898e-05	2.81171629673799	UP
SLTM	0.279133865853659	10.1590160655738	4.74517076112391	1.28733148692791e-05	9.73981900114137e-05	2.80926646002513	UP
SLC37A2	0.268204634146342	4.32557868852459	4.7444528315187	1.29067250931853e-05	9.76085114221155e-05	2.80677575392506	UP
SLC25A27	0.523076280487805	5.85482836065574	4.74210493567031	1.30165816307603e-05	9.83110815829116e-05	2.79863141804004	UP
ERN2	0.0981686707317073	3.73648672131148	4.74167242851658	1.30369177803858e-05	9.84219391805689e-05	2.7971313454812	UP
GFRA1	0.960244060975609	5.56350344262295	4.7350712557959	1.33511797620881e-05	0.000100576189164903	2.77424410693238	UP
BIRC5	0.244099609756099	4.04607295081967	4.73161068199722	1.35188720928616e-05	0.000101795351161573	2.76225159507795	UP
XRN1	0.229323743902443	9.96699213114754	4.7314554210011	1.35264437592467e-05	0.000101808291972453	2.76171363666994	UP
DCHS1	0.375935280487806	5.52065131147541	4.72903641188822	1.36449489192808e-05	0.000102567087943807	2.75333313775371	UP
ABCG5	0.133377426829268	3.36553262295082	4.7282002938486	1.3686145021175e-05	0.000102763507676828	2.75043691685953	UP
LENG8	0.51730398780488	8.87786262295082	4.72716153032665	1.373749487935e-05	0.000103016730784419	2.74683908040179	UP
EHBP1L1	0.25614237804878	4.3329037704918	4.72670657527361	1.37600441858991e-05	0.000103120296669336	2.74526342280356	UP
JAG1	0.776215048780489	7.08515131147541	4.72417108612718	1.38863765189772e-05	0.000103888014267135	2.7364834685305	UP
PRH2	0.274157219512195	4.15812360655738	4.72278809744556	1.39557616220425e-05	0.000104317368996049	2.73169533020163	UP
SKP2	0.25530769512195	6.22704475409836	4.71862123038621	1.41668686641459e-05	0.000105532553980366	2.71727282273463	UP
EXOSC8	0.308476792682927	6.14939836065574	4.71776433153872	1.42106670376683e-05	0.000105813502762501	2.71430761790257	UP
PCOLCE	0.333030402439027	5.48853360655738	4.71234903247106	1.4490532125504e-05	0.000107682002927152	2.69557428711865	UP
FPR3	1.80763019512195	5.45706655737705	4.71219157496569	1.44987496179941e-05	0.000107682002927152	2.69502973686298	UP
MECOM	0.747626378048781	7.51589147540984	4.70907076250058	1.46625628105276e-05	0.000108805724200647	2.68423846161602	UP
RHOJ	0.575371451219511	6.71886557377049	4.70797057548656	1.4720742075351e-05	0.00010909782175486	2.68043497366539	UP
SLC4A7	0.708478073170731	5.01566918032787	4.70564097686003	1.48446792456226e-05	0.000109922669560817	2.67238260290823	UP
SENP5	0.218899158536586	7.55968344262295	4.70400161201916	1.49325054912991e-05	0.000110525957666237	2.66671715996837	UP
SEC24D	0.350801487804879	7.11085360655738	4.70335288427515	1.49673999538237e-05	0.000110737113907618	2.66447548821018	UP
HRH1	0.582177939024394	5.03681442622951	4.70146403533633	1.5069453454782e-05	0.000111350073658657	2.65794940333947	UP
RILPL1	0.188645963414633	6.30042032786885	4.6997765367787	1.51612025878928e-05	0.000111980449177838	2.65212001951523	UP
TSHZ2	0.850985658536588	6.58394196721312	4.69958591604183	1.51716008443774e-05	0.00011200968806753	2.65146158996583	UP
MSR1	0.738257012195123	4.85875803278689	4.69756282437722	1.52823894345851e-05	0.000112636390603887	2.64447432096854	UP
ANAPC1	0.17813418292683	7.23432803278689	4.69727836109385	1.52980304305786e-05	0.000112656198691568	2.6434919651423	UP
PRND	0.199695304878051	4.99494393442623	4.69682147577115	1.53231846403487e-05	0.000112793683298445	2.64191423047611	UP
KCNJ5	0.200120768292684	3.74261590163934	4.69451156840976	1.54509780807113e-05	0.000113590157538416	2.63393865272204	UP
LRRC37A	0.471817597560976	9.67938180327869	4.6938955265615	1.54852354161599e-05	0.000113793909940298	2.63181190885888	UP
KRT78	0.156124231707318	3.95847245901639	4.69247742012253	1.55643766793123e-05	0.000114278922735314	2.62691671117946	UP
TATDN2	0.153572731707318	5.68843901639344	4.6919116907266	1.55960588155847e-05	0.000114387972531368	2.62496404664217	UP
THSD4	0.301886329268294	4.49168770491803	4.69183642905881	1.56002783833354e-05	0.000114387972531368	2.62470428262617	UP
TBC1D3F	0.175977036585367	4.29781114754098	4.69107814751032	1.56428539008849e-05	0.000114591141455926	2.62208719799943	UP
ZNF121	0.29211985365854	7.99078885245902	4.69101459138653	1.56464275588033e-05	0.000114591141455926	2.62186785334533	UP
MATN2	0.638078853658538	7.08298967213115	4.68987474676264	1.5710654682428e-05	0.000114964714996278	2.61793425975028	UP
ZSCAN25	0.163484073170733	4.27120573770492	4.68560116881978	1.59537588039808e-05	0.000116449719108872	2.60319012822881	UP
CCNL1	0.386643414634147	7.25256508196721	4.6854321389587	1.59634492537665e-05	0.00011647157563759	2.60260709208598	UP
ARHGEF25	0.476615134146343	6.08658737704918	4.68420071998086	1.60342199017455e-05	0.000116842423331146	2.59835984289863	UP
HLA-DMB	0.43842837804878	6.93191786885246	4.68062705406476	1.6241340090804e-05	0.000118102788268998	2.58603695989433	UP
PRSS35	0.14966806097561	2.90061606557377	4.68025	1.62636180647567e-05	0.000118215366743994	2.58472091131077	UP
PCDH17	0.932533146341466	7.30959557377049	4.67893015143722	1.6340600349204e-05	0.000118675742160357	2.58018715208564	UP
PLEKHG1	0.465077463414635	7.98533704918033	4.67664151683642	1.64754123830116e-05	0.000119554994989614	2.57229900438788	UP
CHFR	0.22604337804878	5.85997229508197	4.67501316228162	1.65719910180454e-05	0.000120205676300201	2.56668771283526	UP
SIGLEC11	0.127864451219514	4.02302918032787	4.67472423358022	1.65891851743871e-05	0.000120280236316502	2.56569216290168	UP
F2RL2	1.10972465853659	6.85168950819672	4.67441905171465	1.66073654672897e-05	0.000120311751327795	2.56464064124677	UP
GABBR1	0.348163731707319	5.77338868852459	4.67222983504638	1.67383528170074e-05	0.000121063148455846	2.55709850797284	UP
CENPK	0.325229670731708	4.31393049180328	4.67071371710792	1.68296571091329e-05	0.00012147781228648	2.55187625263093	UP
CP	0.901780914634148	4.45985754098361	4.66535188947433	1.71564754691472e-05	0.000123518101949647	2.53341383453592	UP
STK38L	0.401701865853658	8.38324983606557	4.66494373109254	1.71816060194269e-05	0.000123647850683455	2.53200882604736	UP
CDR2L	0.242195926829269	4.38789442622951	4.66294030105237	1.73054802536638e-05	0.000124436347057556	2.52511322892829	UP
NUFIP2	0.24266198780488	9.93579918032787	4.66080989407616	1.7438161788702e-05	0.000125273947638548	2.51778211196648	UP
ITGA11	1.46149057317074	6.49642983606557	4.66064246492672	1.74486312342388e-05	0.000125273947638548	2.51720602439689	UP
PALMD	0.734746073170729	8.31976672131148	4.65934169071131	1.75301786451071e-05	0.000125740176228039	2.51273067141252	UP
LFNG	0.133250329268291	3.97966819672131	4.65864284589968	1.75741436955354e-05	0.000125951650366767	2.51032651654081	UP
LRRFIP1	0.291704658536585	7.33738278688525	4.65628504388768	1.7723270826153e-05	0.000126811424413865	2.5022164913166	UP
NUP93	0.311652804878051	6.80499655737705	4.65300527745062	1.79327659534148e-05	0.000128152231303902	2.4909384316264	UP
DNAH1	0.141253182926829	4.44530016393443	4.65195165370703	1.80005775479834e-05	0.000128478475941577	2.48731615141338	UP
SLC36A4	0.266890280487805	5.5760237704918	4.64938644732076	1.81667229705693e-05	0.000129504909569706	2.47849877484462	UP
MTRF1	0.192209658536585	6.15085409836066	4.64294008243229	1.85908788526145e-05	0.000132203494179222	2.45635081045028	UP
ABCC9	1.34540086585366	5.05995032786885	4.64221275246331	1.86393377676838e-05	0.000132439804383616	2.45385	UP
TBC1D3	0.19430468292683	4.2655062295082	4.63836489971233	1.88977614889521e-05	0.000134166393199523	2.44064051355263	UP
PRKD3	0.24868591463415	8.50722704918033	4.63789701918863	1.89294219325789e-05	0.00013428155183331	2.43903431404117	UP
MEST	0.710825536585365	5.42138098360656	4.63661090405609	1.90167173527277e-05	0.000134790864561265	2.43461956958153	UP
PML	0.169962792682929	5.02364278688525	4.6332410828477	1.9247311609228e-05	0.000136203310875066	2.42305499963128	UP
SOX4	0.886732975609759	7.52160885245902	4.6315068332248	1.93670457433024e-05	0.000136772388818109	2.4171049432867	UP
MICAL2	0.776969609756101	7.58537147540984	4.63118353993316	1.93894464035121e-05	0.000136875012476741	2.41599586935083	UP
PTPRK	0.302055585365852	7.37703196721311	4.62930905263794	1.95198266393167e-05	0.00013762783322427	2.40956606888209	UP
RGS5	1.44200482926829	7.43719836065574	4.62870096158435	1.95623059111301e-05	0.000137871454221312	2.40748048125658	UP
CD93	0.922013500000005	7.74177049180328	4.62738520435249	1.96545293083376e-05	0.000138409264287135	2.4029682348126	UP
ECT2	0.409419109756099	5.37298983606557	4.62593355810945	1.97567694078258e-05	0.000139016685711862	2.39799067761004	UP
VMAC	0.252267073170731	5.03157655737705	4.62185	2.00473995670529e-05	0.000140776935030003	2.38398135205081	UP
ERCC6L2	0.190783853658536	6.3873137704918	4.62106535564896	2.01034399617271e-05	0.000141113492612704	2.38130348549916	UP
ASB3	0.137247256097561	5.04333065573771	4.62000056777117	2.01800517546531e-05	0.000141529905167337	2.37765472525423	UP
MCAM	0.754646121951219	6.13550016393443	4.61791640975419	2.03308324847894e-05	0.000142422271542661	2.37051399720584	UP
UBE2C	0.467601317073171	4.45656540983607	4.61688117928562	2.04061352265118e-05	0.000142834734861145	2.36696766741465	UP
ANKRD6	0.175685670731708	4.77093131147541	4.61606500239036	2.04656956831474e-05	0.00014319401074524	2.36417200371334	UP
CTSZ	0.366991804878047	6.41705262295082	4.6154741117006	2.05089216542926e-05	0.000143381102594359	2.3621481632874	UP
NLRP12	0.122038256097563	3.88952721311475	4.61502592900612	2.05417673383365e-05	0.00014355303378185	2.36061318963919	UP
SYNPO2	0.507986536585369	6.67355557377049	4.61315796436624	2.06792169987204e-05	0.000144354975203942	2.35421639255708	UP
LPAR1	0.733552500000003	5.28466098360656	4.61259028076675	2.07211660269323e-05	0.000144516424166985	2.35227261911678	UP
TOP2A	0.819534634146343	4.47821475409836	4.61225686362374	2.07458425835891e-05	0.000144630535430441	2.35113103740881	UP
KCTD20	0.241251304878053	7.70150901639344	4.61144561382173	2.08060037895007e-05	0.000144933772492821	2.34835357631047	UP
CPE	0.676386951219513	5.39982573770492	4.60884992255345	2.09996419893297e-05	0.000146165575335094	2.33946832148797	UP
GLS2	0.145164646341465	4.25264918032787	4.60716214803473	2.11264913119875e-05	0.000146856764033734	2.33369221804204	UP
LRRC37A3	0.255292158536585	8.46820131147541	4.6059191262413	2.12203914560251e-05	0.000147407144163778	2.32943884659839	UP
NSMCE4A	0.257125829268293	6.67799327868852	4.60454327357612	2.13248003881158e-05	0.000147955156741478	2.32473159402537	UP
TXLNB	0.291053048780488	4.20858081967213	4.60368960810714	2.13898338713311e-05	0.000148288071087259	2.32181125664024	UP
HMHB1	0.318912487804879	4.08049901639344	4.60340985894631	2.14111876079117e-05	0.00014837697101674	2.32085430818822	UP
MARCKS	1.53156164634147	9.75943278688525	4.60121155989589	2.15797124964894e-05	0.000149279017314288	2.31333547235759	UP
MFAP4	1.35895787804878	7.40060491803279	4.60115239058671	2.15842663300813e-05	0.000149279017314288	2.31313311949221	UP
MLLT11	0.550380719512195	5.31697852459016	4.60050084023076	2.16344734477519e-05	0.000149566785035849	2.31090496761367	UP
CCDC18	0.255170475609756	4.97886852459016	4.59858033971052	2.1783126565061e-05	0.000150415126428214	2.30433817803173	UP
FSD1L	0.235168951219512	4.89397737704918	4.5971832890648	2.18918881042303e-05	0.000150996617037937	2.29956205196511	UP
MAGEA9	0.208223012195123	3.81559967213115	4.59540453283139	2.20311320948086e-05	0.000151886449329014	2.29348198779483	UP
UCK2	0.239593097560977	5.58504098360656	4.59503592568716	2.20600950838333e-05	0.000152025869210855	2.29222217265159	UP
MEDAG	0.425414463414633	4.64236131147541	4.59399580630282	2.21420218562511e-05	0.00015228878140278	2.2886675432351	UP
ZNF567	0.275752963414634	6.15920065573771	4.59181260240881	2.23149514386678e-05	0.00015323579365345	2.28120765509152	UP
THOC1	0.304431487804877	6.6389768852459	4.58928912609349	2.25164743227545e-05	0.000154375859034289	2.27258719667643	UP
USP49	0.178107353658537	3.63114	4.58902286579097	2.25378408450561e-05	0.000154461467162689	2.27167775650813	UP
SYTL2	1.20691147560976	7.59352229508197	4.58618816985436	2.27665447123954e-05	0.000155660880002911	2.26199712635943	UP
LRRC7	0.506129451219513	4.52890786885246	4.58418700978009	2.29293592429422e-05	0.000156673151734941	2.25516479653393	UP
ABL2	0.225152292682926	5.51880786885246	4.58414717748468	2.29326114934553e-05	0.000156673151734941	2.25502881629688	UP
ADCY3	0.30730962195122	5.51000786885246	4.57611069236562	2.35980583994309e-05	0.000160777370857697	2.22760536379115	UP
ARHGAP31	0.471613329268296	8.57170950819672	4.57580946114369	2.3623363776024e-05	0.000160886761754174	2.22657790315218	UP
FBXW2	0.189212573170735	7.10383016393443	4.57467374458813	2.37190093588691e-05	0.000161411756176905	2.22270441500694	UP
SOX12	0.135978536585367	3.86677540983607	4.56978564318875	2.41349912180805e-05	0.000163984783474318	2.20603830476694	UP
FHL2	0.508535097560975	5.48147327868852	4.56967781820614	2.41442468942008e-05	0.000163984783474318	2.20567076980723	UP
NDC80	0.460553402439024	4.35132278688525	4.56772676481708	2.4312323699092e-05	0.000164804582393611	2.19902108518714	UP
PTN	1.47659891463415	7.28495262295082	4.56552811063321	2.45030969353805e-05	0.000165839248285606	2.19152916262708	UP
ADIG	0.219781939024391	4.01077278688525	4.56182809495364	2.48274381204901e-05	0.00016757798163283	2.17892529283286	UP
TAF11	0.329167390243905	8.4202706557377	4.55794656260223	2.5172186102935e-05	0.000169510261352865	2.16570842903333	UP
ATP6V0A2	0.229692621951221	6.39361606557377	4.55548101520464	2.53935872349847e-05	0.00017073678251462	2.15731592310349	UP
NTM	0.377123902439025	4.35516672131148	4.55357348737105	2.5566179876067e-05	0.000171565637640552	2.1508243819882	UP
SAMD4A	0.231761573170732	5.33911967213115	4.55145328770312	2.57593560721048e-05	0.000172795310265403	2.14361064656959	UP
ARHGAP11B	0.445236609756097	4.75953639344262	4.54903629747902	2.59813081273888e-05	0.000173971945405436	2.13538911162076	UP
PKD2	0.502988219512195	8.42658704918033	4.54803	2.60740288058439e-05	0.000174502369006867	2.13197542563594	UP
ZEB1	0.472837963414634	10.1647926229508	4.54627900165466	2.62367855632062e-05	0.000175321801032043	2.12601260699834	UP
PARP8	0.336791707317076	7.04717819672131	4.54322029205919	2.65230535560839e-05	0.000177014023378433	2.11561435576248	UP
OSGEPL1	0.243992329268295	5.64824934426229	4.54030470092618	2.67987577319885e-05	0.000178596778540309	2.10570582610163	UP
FGD2	0.268475926829269	4.41328803278688	4.53983857400163	2.68430936538601e-05	0.000178823734590288	2.1041219991107	UP
CDK2	0.379051890243904	8.44228508196721	4.53742153644875	2.70741396053663e-05	0.000180155923602044	2.09591055602138	UP
ABCC3	0.494366951219511	5.35704442622951	4.53543881466729	2.7265114067059e-05	0.000181287994679826	2.08917621936444	UP
STK31	0.11297062195122	3.32834557377049	4.53515262220209	2.72927880606235e-05	0.000181402657824412	2.08820428249884	UP
ADH1B	1.64308053658537	6.11654360655738	4.5333210324998	2.74705463874074e-05	0.000182514394141545	2.0819847409654	UP
NT5DC3	0.473959439024393	4.04019590163934	4.52736152570948	2.80567617692902e-05	0.000186124833796733	2.06175653092975	UP
LAMC3	0.161895817073172	3.86912672131148	4.52677208308344	2.81154007961508e-05	0.000186442730250952	2.05975650992397	UP
PHLDB2	0.20329719512195	8.37397737704918	4.52633741595623	2.81587188517867e-05	0.000186587716460182	2.05828173520688	UP
GPSM2	0.304137073170733	3.99151	4.52393624619394	2.83991882253398e-05	0.000188037868287614	2.05013610126052	UP
MESP2	0.180746170731707	4.08500213114754	4.52374620674892	2.84183052181068e-05	0.000188092846637652	2.04949150965552	UP
KCNMB1	0.327290536585366	4.73585016393443	4.52054484925825	2.87422350413223e-05	0.000190092181105992	2.03863488129822	UP
DDX46	0.250515890243904	8.04905803278688	4.51998375372884	2.87993786325241e-05	0.000190325376874667	2.03673245133306	UP
FSD2	0.159995378048782	3.15627737704918	4.51842311143181	2.89589012636187e-05	0.00019123429331032	2.0314416062527	UP
ANKRD18A	0.198392085365855	4.7361	4.51529558238658	2.9281178376593e-05	0.000192996141221091	2.02084145654105	UP
MRC2	0.667539573170732	6.17327163934426	4.51513554285672	2.92977632645798e-05	0.00019303230841822	2.02029913109241	UP
COL22A1	0.0730048292682937	3.14644081967213	4.51397010735095	2.94188133672401e-05	0.000193551269831828	2.01635010941822	UP
RASAL3	0.211518560975608	4.86024721311475	4.50973754350266	2.98625450634274e-05	0.00019615902901558	2.00201250481987	UP
SMURF2	0.236555585365855	9.01236737704918	4.50884257665566	2.99572022368846e-05	0.00019663229272014	1.9989816990235	UP
C1orf174	0.201222280487805	4.97150426229508	4.50790083332769	3.00571221304601e-05	0.000197065051766763	1.99579280568972	UP
FAM111B	0.316826926829269	3.52469524590164	4.50760345714895	3.00887413754121e-05	0.000197198028441567	1.99478591086363	UP
FBXL18	0.134248914634146	4.73707737704918	4.50076818007002	3.08245087896614e-05	0.000201716142169816	1.9716512064165	UP
CABYR	0.366705390243902	4.2842131147541	4.49943754617458	3.09697642847092e-05	0.000202438211186859	1.96714956042305	UP
ATG16L1	0.171709170731709	4.94920508196721	4.49889507765514	3.10291725396292e-05	0.000202626086670269	1.96531453333359	UP
PKMYT1	0.114237926829269	3.63347786885246	4.49867220845719	3.10536121152388e-05	0.000202681624439949	1.96456065776253	UP
THBS2	1.06506214634146	5.10476344262295	4.49785619335392	3.11432553525928e-05	0.000203114279566179	1.96180056967247	UP
TMEM86B	0.196319146341464	3.81858721311475	4.49666510188256	3.12745548063295e-05	0.000203817761821392	1.95777226987729	UP
KCTD12	0.667997573170735	11.0983014754098	4.49485905122178	3.14746723571043e-05	0.000204891635845611	1.9516651737634	UP
KIF23	0.284584804878047	4.45126131147541	4.49315954270103	3.16641223483793e-05	0.000205893736122508	1.94591945891713	UP
PABPN1L	0.14479680487805	3.48386344262295	4.49185880758014	3.18098689460555e-05	0.000206686910888192	1.94152265049626	UP
IQGAP1	0.366026951219515	12.9962131147541	4.49124495679365	3.18788771033079e-05	0.000206932034270213	1.9394479018705	UP
HS6ST1	0.131387512195123	4.20502163934426	4.48840434831222	3.22001153906314e-05	0.000208676902796066	1.92984879191369	UP
ADAMTS16	0.734377280487805	5.4713693442623	4.48459934068466	3.2635354994077e-05	0.000211418757827551	1.91699547937987	UP
TTLL5	0.176467987804875	7.51084213114754	4.48333210751832	3.27815753598777e-05	0.000212207935172948	1.91271597255752	UP
SPON2	0.113583902439023	4.55432327868852	4.48165403733638	3.29761816139015e-05	0.000213308926363779	1.90704997760909	UP
NBEA	0.29022819512195	6.81514540983607	4.48130518970469	3.3016778461742e-05	0.00021349213552548	1.90587222829476	UP
KDM3A	0.161344731707318	7.42084081967213	4.48031344961853	3.31324571788903e-05	0.000213968862705421	1.90252425075962	UP
CCDC88B	0.101635475609756	3.93285786885246	4.47954867997065	3.32219307626813e-05	0.000214340602257448	1.89994274663361	UP
TBC1D3C	0.198481414634147	4.38292754098361	4.47941314749644	3.3237811773926e-05	0.00021436355135175	1.89948527542971	UP
RASGRF2	0.442119902439025	5.65415655737705	4.47859046862771	3.33343677330299e-05	0.000214906594643559	1.89670858448217	UP
ATP8B2	0.343986060975608	6.11055524590164	4.47710511386866	3.35093920748165e-05	0.000215715161269193	1.8916958869093	UP
SAAL1	0.414921597560976	5.9647162295082	4.47509419991033	3.3747769979078e-05	0.000217169334449161	1.88491088355648	UP
CPA4	0.77941743902439	3.97585573770492	4.47160448538327	3.41653691876097e-05	0.000219612872006387	1.87313989341923	UP
DAAM1	0.402789207317074	7.77926967213115	4.47004241158503	3.43539205074299e-05	0.000220743292687933	1.86787242567911	UP
MICALL2	0.122920414634148	4.13266163934426	4.46774754488004	3.46327612534976e-05	0.00022228865285732	1.86013557968568	UP
NYNRIN	0.243895280487805	4.7457831147541	4.46376727762267	3.5121617873031e-05	0.000224928358351805	1.84672134787277	UP
CNTNAP1	0.211369500000002	3.64669852459016	4.46067911890876	3.55055231389215e-05	0.000226885771299927	1.83631782001554	UP
FAM227A	0.195429097560976	3.77605098360656	4.45823002911201	3.58128813158041e-05	0.000228346502055387	1.8280697883915	UP
RLF	0.300590975609754	7.11754655737705	4.45646053499293	3.6036559574833e-05	0.000229604365291079	1.82211191286719	UP
ADAM17	0.306014000000001	8.58062754098361	4.45341195550948	3.64251152103398e-05	0.000231655741853254	1.8118501569864	UP
TLE2	0.191242878048784	5.86791229508197	4.45290941416444	3.64895563851258e-05	0.000231977971073473	1.81015890318315	UP
FAM91A1	0.178866182926832	9.12010803278688	4.45223563415266	3.65761295873555e-05	0.000232361284894982	1.80789151324623	UP
ADAM19	0.354650463414635	4.51419262295082	4.44897210623802	3.69982910881361e-05	0.000234443816097282	1.79691160719731	UP
TRIM52	0.242513951219513	6.59831918032787	4.44719508956173	3.72301497967797e-05	0.000235741254301123	1.79093466940438	UP
IL34	0.310182682926828	4.98569344262295	4.44378628511516	3.76788792682566e-05	0.000238119636562514	1.77947264083175	UP
CAMKV	0.132965500000001	3.41401475409836	4.44376091372515	3.76822387522461e-05	0.000238119636562514	1.77938734674575	UP
HOXA2	0.390579926829269	5.82100393442623	4.4365924913592	3.86431838658811e-05	0.000243624334963079	1.75529825650874	UP
RNF34	0.218874402439024	7.28134180327869	4.43635960124567	3.86747996094874e-05	0.000243735313191095	1.75451597221589	UP
LRCH1	0.228327451219513	7.51062049180328	4.43495870380567	3.88655081572944e-05	0.000244756115004904	1.74981075817998	UP
TMEM236	0.199718695121951	3.49242065573771	4.43188024556728	3.92878055930025e-05	0.00024707808831157	1.73947374356879	UP
TDRD6	0.170176817073171	3.20757163934426	4.43150702197159	3.93393059169829e-05	0.000247295947640043	1.73822076049651	UP
TNC	1.39971735365854	7.51368213114754	4.43113700386108	3.93904287016131e-05	0.000247527860128562	1.73697859170236	UP
VWF	0.472198817073172	4.30791803278689	4.4304721419051	3.94824502946157e-05	0.000247837510077425	1.73474675003236	UP
MYOF	0.857006195121953	9.85655655737705	4.43014613542211	3.95276482162983e-05	0.000248031714673266	1.73365245736535	UP
AHNAK2	0.552165463414636	3.91929360655738	4.42945776583659	3.96232498646442e-05	0.000248249004446185	1.73134196952692	UP
MTR	0.260509378048781	8.63688196721311	4.42932076987847	3.96423028366222e-05	0.000248249004446185	1.73088216925187	UP
SYNGAP1	0.25200074390244	4.94580704918033	4.42796821887968	3.98308900516581e-05	0.000249125674778332	1.72634298264036	UP
PLXND1	0.334181390243904	7.86683672131148	4.4266400477223	4.00169264420551e-05	0.000250109385028065	1.7218863005422	UP
FABP5	0.825447036585366	7.00252016393443	4.42476070017921	4.02816096071772e-05	0.000251492576276827	1.71558130555739	UP
PPP1R12B	0.264988731707318	5.94598918032787	4.42448378994279	4.03207525861002e-05	0.000251646634547049	1.71465241860685	UP
AGO2	0.208376219512198	6.15421114754098	4.42388131924728	4.04060433148909e-05	0.000252088492618082	1.71263155115407	UP
COMP	0.448877829268292	3.9090237704918	4.42066621068384	4.08641738122335e-05	0.000254305872719934	1.70184948017212	UP
WRN	0.303121902439027	6.90520967213115	4.4205167860578	4.08855880900406e-05	0.000254305872719934	1.70134847222564	UP
CEP95	0.347850439024392	7.8344431147541	4.42046481064908	4.08930393237701e-05	0.000254305872719934	1.70117420516256	UP
UIMC1	0.130167585365855	5.62706868852459	4.41682333973812	4.14183816554213e-05	0.000257021523551337	1.68896740612108	UP
CDC20	0.201512048780487	3.47998852459016	4.41334161880635	4.19268075846743e-05	0.000259898393131798	1.67730091201323	UP
ASCC3	0.28004818292683	7.95024360655738	4.41212029868902	4.21065863192136e-05	0.000260826909699573	1.6732096447445	UP
CCDC144A	0.357821280487806	4.54937032786885	4.41168651494277	4.21706195338346e-05	0.000261130564674802	1.67175666344004	UP
ADCY4	0.45075754878049	6.79351868852459	4.41103982525083	4.2266256690987e-05	0.000261629633054458	1.66959067802412	UP
SLC38A6	0.234581768292684	6.60517721311475	4.40990500125971	4.2434592347754e-05	0.000262484814828177	1.66579015563624	UP
NOC3L	0.260364048780488	7.07796278688525	4.40929267204982	4.25256934402952e-05	0.000262861375870822	1.66373967437477	UP
BRCA2	0.184514365853659	3.70497885245902	4.40659367663139	4.29295144675064e-05	0.000264792898811279	1.65470339614732	UP
WDR70	0.215300756097561	6.38755934426229	4.40286056148194	4.34942055227708e-05	0.000267801136588699	1.64220953555527	UP
PALD1	0.122740792682927	3.98908540983607	4.40116493082421	4.37530729201215e-05	0.000269204439466782	1.63653644860586	UP
MCTP1	0.487097609756097	4.27127147540984	4.39913741705008	4.40645734145851e-05	0.000270737968906144	1.62975444766369	UP
SVEP1	1.15714319512195	4.49481098360656	4.39752772980621	4.43134136893003e-05	0.000271978658331577	1.62437121105036	UP
KLF3	0.284160121951219	10.9014278688525	4.39615975158253	4.45259609621785e-05	0.000273186795406043	1.61979711047906	UP
CD226	0.49761743902439	4.43629918032787	4.39551517161271	4.4626454419165e-05	0.000273706822343778	1.61764208550873	UP
TAF5L	0.214827951219514	5.32058655737705	4.39472524341207	4.47499089270808e-05	0.000273980962998115	1.61500133889332	UP
PHACTR1	0.140988926829269	4.49112704918033	4.39405394995311	4.48550832298969e-05	0.000274431698100889	1.61275738231442	UP
SERPINE3	0.186220719512195	4.94690524590164	4.39342877660627	4.49532476215961e-05	0.00027483894169773	1.61066775144125	UP
AKNA	0.230281475609758	4.57970885245902	4.39269337097037	4.50689877693145e-05	0.000275449744644925	1.60820986664411	UP
CABP2	0.159205548780488	3.96835950819672	4.39083876293228	4.53621580168242e-05	0.00027704683165191	1.60201230443812	UP
DNMT1	0.259639829268293	7.37382901639344	4.39036682752437	4.54370551524111e-05	0.000277309521867031	1.60043544796123	UP
SACS	0.637349146341465	5.46962721311475	4.38979195071032	4.552845159206e-05	0.000277672470894913	1.59851475578408	UP
ST3GAL5	0.191671963414636	4.69213819672131	4.38583024766797	4.61631739130771e-05	0.000281149246163888	1.58528202777755	UP
PPP1R9B	0.395158695121952	6.70429196721311	4.38260509128168	4.66862293541381e-05	0.000283738739827351	1.57451	UP
CCDC85A	0.202591987804878	4.3179768852459	4.38142545037713	4.68789773327979e-05	0.000284711219178312	1.57057652047295	UP
SLCO1A2	0.223924719512196	3.56171327868852	4.38009	4.70977523965046e-05	0.000285759807291809	1.56612698750059	UP
ZNF783	0.128093195121952	4.05663442622951	4.38007296735885	4.71009179892845e-05	0.000285759807291809	1.56606275698477	UP
RAD18	0.190549695121953	5.0813068852459	4.37922219820036	4.72410505510272e-05	0.000286510053446502	1.56322377685658	UP
TYW1	0.265184024390245	6.21058344262295	4.37579048336587	4.78104195170922e-05	0.000289559344387292	1.55177518319621	UP
BAZ1A	0.407538329268293	7.09894770491803	4.37254071240168	4.83557413203746e-05	0.000292353063790961	1.54093785162788	UP
BDP1	0.227933353658536	8.56994360655738	4.37204077933916	4.84401659027568e-05	0.000292660036718497	1.53927104516108	UP
MDK	0.211965548780486	5.60008114754098	4.37118123915926	4.85856526671876e-05	0.000293437098087868	1.53640551778745	UP
TVP23A	0.145974829268294	3.5892862295082	4.36914692963857	4.89316746592929e-05	0.00029521940652922	1.5296247169108	UP
RGS4	1.06390864634147	4.66234163934426	4.36885340252575	4.89817987084017e-05	0.000295419350462531	1.52864646144747	UP
MMP13	0.327214024390245	3.74437573770492	4.36691401256847	4.93142330111115e-05	0.000297012385386175	1.52218379561523	UP
FAM102B	0.449296268292683	5.51423901639344	4.36439806099821	4.97487624063309e-05	0.000299422136088484	1.51380205917798	UP
MIA	0.309357414634146	5.10524475409836	4.36212847053541	5.01439302710999e-05	0.000301175249701489	1.50624320928346	UP
SERTAD4	0.512451060975609	4.16231081967213	4.36192694601384	5.01791654859765e-05	0.000301282845862298	1.50557213238258	UP
CHRNB4	0.136775402439024	4.24689950819672	4.36127965880125	5.02925019931136e-05	0.000301859137221608	1.50341677405914	UP
HOXA11	0.60838943902439	5.35214049180328	4.35813089681008	5.08473875526806e-05	0.000304867131456244	1.49293429250791	UP
TPP2	0.214599597560975	8.19261557377049	4.35728873307581	5.09968009923587e-05	0.000305453979497619	1.49013132868176	UP
VWA2	0.110703292682927	3.70215213114754	4.3564052190575	5.11540087224009e-05	0.000306290130023216	1.48719104191511	UP
YPEL4	0.162663170731707	4.06414098360656	4.35111371349579	5.21054432010611e-05	0.000311343895238494	1.46958769269621	UP
DDR2	0.534135353658536	5.82663950819672	4.35043900275705	5.22279867889635e-05	0.000311968956801934	1.46734392092324	UP
TBC1D8	0.366890231707319	6.46163885245902	4.34994690250671	5.23175403158153e-05	0.00031239660015561	1.46570754041586	UP
FHOD1	0.149199475609756	4.5217631147541	4.34950472907077	5.23981351588662e-05	0.000312770474589334	1.46423726378564	UP
KRTAP2-1	0.245278243902441	5.91311114754098	4.34539630157697	5.3152761427379e-05	0.000316948622649239	1.45058000493895	UP
CDH11	1.01454079268293	6.92219196721311	4.3449395663587	5.32373020796783e-05	0.000317235228631012	1.44906213896814	UP
CNTRL	0.298476109756099	6.10122459016393	4.34371287380472	5.34650065109644e-05	0.000318482987414971	1.44498588973891	UP
KCNN3	0.513102817073173	5.4400568852459	4.34183077372039	5.38162094277329e-05	0.000320255376921566	1.43873291681625	UP
ASB14	0.211478707317075	4.22600442622951	4.34042860188928	5.40793111864634e-05	0.000321599796583541	1.43407534831123	UP
FEM1B	0.186682182926834	8.05319540983607	4.33810442931551	5.45181676063381e-05	0.000323979845351775	1.42635691931355	UP
ADAMTS7	0.124647804878049	3.92511967213115	4.33777537876519	5.45805784015237e-05	0.000324239952430363	1.42526433815425	UP
PCDH1	0.410002170731711	6.3643262295082	4.33700046524919	5.47278297323763e-05	0.000324964886405297	1.42269148260019	UP
GLI1	0.199238243902439	4.2034162295082	4.33650706560994	5.48217877596944e-05	0.000325228573087355	1.42105343029822	UP
SPC25	0.235332768292682	3.85470098360656	4.3346163420837	5.51832892705555e-05	0.000327038546361854	1.41477726372502	UP
ECE1	0.289834963414634	8.38654360655738	4.32951448226657	5.61703312905153e-05	0.000331789348603576	1.39784904025585	UP
PDC	0.308519207317074	3.80238786885246	4.32948711641385	5.61756715900616e-05	0.000331789348603576	1.3977582671892	UP
KCNJ8	0.377922914634148	4.95393426229508	4.3276808477152	5.65292466276245e-05	0.000333651074258874	1.39176750449482	UP
FBLN5	1.60367306097561	8.4646531147541	4.32420796674131	5.72151352945329e-05	0.000337127392721241	1.38025285892093	UP
REV1	0.225781878048781	7.12593803278688	4.32283404590141	5.74887054512806e-05	0.000338510000886789	1.37569884314314	UP
MKNK1	0.205815841463416	5.23737573770492	4.3222959729105	5.75961900306439e-05	0.000339028131774288	1.37391554677154	UP
PANK2	0.161402329268293	6.69708803278689	4.31922796053672	5.82127859211271e-05	0.000342425836426136	1.36374968649769	UP
SPG7	0.168657182926831	5.23229524590164	4.31346609054617	5.93881314074432e-05	0.000349221486714357	1.34466800160435	UP
ACTN1	0.815000792682929	6.86155491803279	4.31116612965054	5.98636926481774e-05	0.000351186870125598	1.33705493138935	UP
ZNF749	0.266550780487804	4.27072508196721	4.31040075321202	6.00227664692396e-05	0.000351882709796412	1.33452194406058	UP
ZEB2	0.317435707317072	7.09433442622951	4.3091615089226	6.02811973697401e-05	0.000353040790252276	1.33042121056802	UP
LAMC1	0.632423841463416	8.77039426229508	4.3080471439644	6.05145072834121e-05	0.000353956265320468	1.32673424196405	UP
HMMR	0.301937987804878	3.97723442622951	4.30802615178901	6.0518910719965e-05	0.000353956265320468	1.32666479244945	UP
AVPR2	0.154602414634149	5.41010409836066	4.30586384730765	6.09741562377101e-05	0.000356139850100312	1.31951208499523	UP
TRA2B	0.211161731707321	7.77453737704918	4.30484364505992	6.11900981536928e-05	0.000357281157195479	1.31613800738004	UP
ERVW-1	0.329747695121952	4.09203819672131	4.30340204079151	6.14965013015615e-05	0.000358591069551871	1.31137096312234	UP
PUS7	0.296953329268294	5.24382508196721	4.30165889431936	6.18689827211196e-05	0.000360277564596972	1.30560791843128	UP
CSRP3	0.158394646341464	3.20139147540984	4.30097917957756	6.20148185260553e-05	0.000360885163413251	1.3033610374456	UP
CAMSAP1	0.189316902439023	5.97835278688525	4.29832611260126	6.25872420758159e-05	0.000363608045646874	1.29459279643107	UP
TSPAN32	0.11426856097561	4.39045245901639	4.29708751816591	6.28562312308972e-05	0.000365048843415768	1.29050029123293	UP
SOX5	0.341637475609757	5.86653868852459	4.29670901904259	6.29386543579448e-05	0.000365405525334477	1.28924979703152	UP
TAS2R14	0.428296280487806	6.7023737704918	4.29536940249615	6.32312160004537e-05	0.000366736835982624	1.28482440991952	UP
TRIM34	0.223275402439029	6.29040885245902	4.29289956547979	6.37740690537665e-05	0.000369638839427263	1.27666728904837	UP
ASGR2	0.152009621951222	4.21114590163934	4.29001912816229	6.44128778910774e-05	0.000373092773239227	1.26715722655015	UP
RXRB	0.168680390243902	6.7736693442623	4.28727232837565	6.50278250325542e-05	0.00037627877199476	1.25809154155377	UP
PLCB1	0.488032219512195	6.7216206557377	4.28713938273041	6.50577325419136e-05	0.000376326637789839	1.25765283894965	UP
ISG20	0.228293792682928	4.58914786885246	4.28478639910238	6.55892724614303e-05	0.000379275201194853	1.24988950946078	UP
CMKLR1	0.465852634146341	5.96279606557377	4.28312645487517	6.59667844674208e-05	0.000380825173921778	1.24441412780437	UP
SETD7	0.266633658536584	7.69751278688525	4.28298028106451	6.60001286948596e-05	0.000380891253655736	1.24393202270226	UP
CD160	0.227309475609755	4.19583327868852	4.28255774743854	6.60966062364987e-05	0.000381321515382308	1.24253848705813	UP
CFHR1	0.448021792682928	4.33408590163934	4.28155846855273	6.63253168753449e-05	0.000382134005210251	1.23924310995424	UP
SLC4A8	0.140972329268292	3.69222639344262	4.2799016653637	6.67062101434617e-05	0.00038407408779721	1.23378028150767	UP
CAV1	0.737729085365853	6.07649819672131	4.27941384681223	6.68187613712211e-05	0.000384213400096205	1.23217205591277	UP
ZNF107	0.298804963414637	6.64472262295082	4.27820414579892	6.70986626400771e-05	0.000385313350267911	1.22818437151164	UP
DPY19L1	0.251080914634145	6.73484180327869	4.2776346369964	6.72308290137013e-05	0.00038594489764499	1.22630723860476	UP
ARR3	0.165988329268293	3.71908442622951	4.27694926127855	6.73902192828613e-05	0.000386732258068654	1.22404837858795	UP
R3HCC1L	0.196547012195124	6.65505786885246	4.27577434329345	6.76643094514675e-05	0.000388177110355813	1.22017653536072	UP
MICALL1	0.171216365853661	5.62038885245902	4.27417583156871	6.80389529966839e-05	0.000390197675049232	1.21490968640884	UP
EDN1	0.572238121951219	5.12032606557377	4.27318783399393	6.82715146365694e-05	0.000391144507769594	1.21165491300725	UP
APOL4	0.228738060975609	4.57353147540984	4.27171531213044	6.86195572362011e-05	0.000392750437172255	1.20680471082929	UP
THUMPD2	0.233719792682928	5.43472885245902	4.27152476748719	6.86647194767363e-05	0.000392879648216563	1.20617715890013	UP
MYH10	0.608740292682927	8.17022131147541	4.27058989501823	6.88867174465122e-05	0.000393772127277884	1.20309840682649	UP
PTPN12	0.340560024390244	10.5035	4.27058191329516	6.88886158046798e-05	0.000393772127277884	1.20307212271026	UP
CTPS1	0.299657646341464	5.17755573770492	4.26997587196301	6.90329037058248e-05	0.000394467255932693	1.20107648236154	UP
CLDN18	0.254956719512196	4.46608885245902	4.26854784579341	6.93740509232238e-05	0.00039628645049542	1.19637471773801	UP
SLFN12	0.420665121951219	6.80332213114754	4.26787544878143	6.95352478681092e-05	0.000397076855357154	1.19416114730847	UP
IGFBP3	0.599731500000001	6.38198672131148	4.26735786331887	6.96595782698291e-05	0.000397656286322746	1.19245735266985	UP
LETM2	0.194899768292683	4.62437770491803	4.2640542336468	7.04582412645669e-05	0.000401819884772418	1.18158502739811	UP
WNK2	0.08640506097561	3.72227803278689	4.26333567952221	7.06331251292032e-05	0.000402685210913589	1.17922084546375	UP
ZNF613	0.219490329268293	7.31764278688525	4.26288373704281	7.07433356334912e-05	0.000403113090731302	1.17773397672399	UP
RBM45	0.245109743902442	5.57353639344262	4.26245483671278	7.08480811734621e-05	0.000403249844218324	1.17632299365076	UP
TNFRSF10B	0.248376597560978	5.58499114754098	4.26202731535466	7.09526394830308e-05	0.000403712859394124	1.17491662279845	UP
C11orf80	0.358798426829267	5.84864409836066	4.25926174358726	7.16326322929204e-05	0.000407049332278032	1.16582084718495	UP
PTPRE	0.35647624390244	5.11127278688525	4.25814101241697	7.19099893465524e-05	0.000408297190655619	1.16213574111138	UP
MAP4K1	0.28292962195122	4.12190131147541	4.25808994966685	7.19226510387959e-05	0.000408297190655619	1.16196785271517	UP
HPR	0.366533304878049	3.71264295081967	4.2579487753333	7.19576683460124e-05	0.000408362702515674	1.16150369351382	UP
TNRC6A	0.236611926829267	8.96215524590164	4.25763527482303	7.20354890350977e-05	0.000408607533774614	1.16047298224306	UP
CH25H	0.463786000000001	3.51159901639344	4.25625705048906	7.23785759185976e-05	0.00041008239398309	1.15594220858389	UP
ADAM22	0.390941646341465	4.65041655737705	4.25589812777051	7.24681834772359e-05	0.000410322781055677	1.15476241557116	UP
SF3B1	0.19784475609756	11.8353426229508	4.25525513341007	7.26289803050925e-05	0.000410621293042907	1.15264900157132	UP
TUBB3	0.118533536585367	3.75534508196721	4.25465922365117	7.27783110228052e-05	0.000411141910337991	1.15069049986318	UP
PTPRM	0.340170487804883	11.1502491803279	4.25078913801232	7.37553904134893e-05	0.000416121070662418	1.13797476375942	UP
JAM2	0.4934967195122	8.33171901639344	4.24814370796111	7.44305804312998e-05	0.000419658189958518	1.12928639557109	UP
BTN2A2	0.284752548780488	6.17270655737705	4.24540689319826	7.51353942717848e-05	0.000423357644303021	1.12030095809701	UP
ANGPTL2	0.392583073170733	4.99192131147541	4.24491317753765	7.52632276445883e-05	0.000423803360844924	1.11868033610296	UP
SYNC	0.140874329268291	4.61951852459016	4.24345284079401	7.56425738275898e-05	0.000425663839908475	1.11388737436729	UP
DLG1	0.17072242682927	7.39245836065574	4.24310611019857	7.57329144093291e-05	0.000426034383323373	1.11274950273874	UP
ADAM20	0.44546362195122	3.55957147540984	4.24298548494793	7.57643677869029e-05	0.000426073525148849	1.11235365657862	UP
ZNF451	0.229509414634149	7.02190442622951	4.24271394313373	7.58352193938741e-05	0.000426334132558839	1.11146258190462	UP
NDUFB8	0.142941646341463	4.83506803278688	4.24059338556327	7.63907341165146e-05	0.000428902656301696	1.1045049506305	UP
KIF26A	0.124125475609755	3.94984409836066	4.24008907167789	7.65234263400253e-05	0.000429370476696258	1.10285055354456	UP
HEG1	0.536152926829274	12.4556950819672	4.23887968145214	7.68425444305558e-05	0.000431021998653689	1.0988835927125	UP
COL5A3	0.0781080243902443	3.42589983606557	4.2369374488166	7.73577340511508e-05	0.000433551955851672	1.09251409001359	UP
ADAMTSL3	0.674194451219513	4.41114459016393	4.23689751794265	7.73683609844538e-05	0.000433551955851672	1.09238315426652	UP
MFSD2A	0.517490060975612	5.18358868852459	4.23584214770976	7.76497431184401e-05	0.000434821103173581	1.08892277323197	UP
WDR55	0.151504402439026	4.65591032786885	4.2349888057918	7.78779849708372e-05	0.000435705908839737	1.08612514962319	UP
KCNMB3	0.182484560975612	4.66194655737705	4.23416224188587	7.80996838980868e-05	0.000436805756181132	1.08341560642666	UP
SPDYE4	0.218469402439025	3.45708459016393	4.23167119494491	7.87715289795562e-05	0.000440138764879666	1.07525148359244	UP
HGF	0.820564914634147	4.49356573770492	4.23094614338012	7.89681274541885e-05	0.000440812454729831	1.07287569804404	UP
FASTKD1	0.262436939024391	6.62337754098361	4.23071725145711	7.90302903442395e-05	0.000441017924365641	1.07212573076992	UP
HOXB6	0.254950378048783	5.00915459016393	4.22953824053486	7.93512396637993e-05	0.000442383161125681	1.06826303457204	UP
ST3GAL2	0.201202792682927	5.47974016393443	4.22763634588192	7.98716334436375e-05	0.00044471421002517	1.06203324294726	UP
CES4A	0.104789317073172	4.04388016393443	4.22713770754189	8.00086159861331e-05	0.000445334357268096	1.06040016865469	UP
TRIM37	0.264037	6.75804065573771	4.2267322465504	8.01201691328702e-05	0.000445812610971575	1.05907233343001	UP
CREBZF	0.285073195121954	8.06655557377049	4.22185568135759	8.14736957666122e-05	0.000452909384520439	1.04310758934536	UP
KIF3C	0.13798806097561	4.50690557377049	4.22153716696659	8.15628678006397e-05	0.000453260230838443	1.04206519495408	UP
TAOK1	0.264590743902442	10.6189391803279	4.2188767368143	8.23113877098264e-05	0.000456836080990658	1.03336013722752	UP
RBM26	0.221025402439025	8.92889655737705	4.21229941633412	8.41905904684163e-05	0.000466372971531093	1.01185162809927	UP
BAZ2B	0.245160219512197	9.20330081967213	4.21138248611406	8.44558419861217e-05	0.000467247110530089	1.00885462302871	UP
PP2D1	0.27687412195122	5.05978672131148	4.21013438600859	8.48181952217999e-05	0.000468953492589951	1.00477575345776	UP
GPR34	1.24171368292683	5.28422344262295	4.20521598608132	8.62608278580863e-05	0.000476172910112203	0.98870852873946	UP
ADCY7	0.25868562195122	5.09211016393443	4.20068170569688	8.76118101388061e-05	0.000482711379649792	0.97390520933974	UP
PLA2G4A	0.444788500000001	4.52705770491803	4.20033685143434	8.77153926483715e-05	0.00048304511924431	0.97277970121276	UP
HPGDS	0.762406682926831	3.86770327868852	4.1977846022771	8.84856942234104e-05	0.000486447587017067	0.964451441928401	UP
PPP1R13B	0.21998331707317	7.52739163934426	4.1947128737312	8.94214634303731e-05	0.000490971254705779	0.95443173773366	UP
RPS6KB1	0.188795121951221	8.95698508196721	4.19409667434417	8.96103316471785e-05	0.000491852984749455	0.95242223373178	UP
SLC30A7	0.337164841463416	8.42966049180328	4.19078668649962	9.06314831404479e-05	0.000496987395253768	0.941630712353362	UP
CAMK1D	0.278373329268293	5.7787568852459	4.19051642758983	9.07153550229615e-05	0.000497290540582853	0.940749795971859	UP
TIAL1	0.203265036585367	7.52244426229508	4.18850432713548	9.1342153284863e-05	0.000499781508095913	0.93419227804258	UP
CLK1	0.613905914634143	10.3321027868852	4.1879173641274	9.15257887473692e-05	0.000500628795431364	0.93227966689359	UP
CD27	0.489044097560978	4.8291537704918	4.18650515385038	9.19690731392966e-05	0.000502737290441523	0.927678600990131	UP
TRIM59	0.389622682926829	4.57022754098361	4.18570848319771	9.22200588975528e-05	0.000503950896784176	0.925083375832505	UP
SEMA3D	0.567612804878049	4.22215524590164	4.18379338293667	9.28261122938809e-05	0.000506632229751455	0.918845876564864	UP
CCDC3	0.195947292682928	3.44923327868852	4.1814521292186	9.35722618497978e-05	0.000510056163395336	0.911222521657562	UP
COL9A2	0.0853906951219519	3.61119524590164	4.18136169171582	9.36012000435732e-05	0.000510056163395336	0.910928095192315	UP
OLFML2B	1.15585234146342	5.41720836065574	4.18122151570203	9.36460706752611e-05	0.000510140856036797	0.910471747974933	UP
TREML1	0.22258618292683	4.69742360655738	4.18109599043768	9.36862692295412e-05	0.000510200052278848	0.910063103848168	UP
SLITRK4	0.630555231707318	4.34275131147541	4.17940496332043	9.4229438087101e-05	0.000512676523643114	0.904558667943664	UP
CENPF	0.485487682926828	3.94151639344262	4.17814387222332	9.4636490260716e-05	0.000514087167893471	0.900454507189457	UP
KRTAP5-4	0.220138426829267	6.80147639344262	4.17795630836145	9.46971768103356e-05	0.000514256226487348	0.899844147762304	UP
STYX	0.215879756097561	9.48080950819672	4.17585750060077	9.53788212565016e-05	0.000517311885542747	0.893015357857377	UP
CYSLTR1	0.389353036585365	4.95990180327869	4.17484	9.57104474311357e-05	0.000518787012345645	0.889710818855328	UP
ANO1	0.592013390243903	5.18654163934426	4.1747145195363	9.57520285951364e-05	0.000518850711957571	0.88929728980148	UP
MYBL2	0.22899287804878	4.24729524590164	4.17372800581561	9.60752813063734e-05	0.000520440187805375	0.886088653965075	UP
EPHB2	0.582440243902439	4.7343162295082	4.16890793181715	9.76699198120132e-05	0.000527599560624273	0.870417373883052	UP
ZNF786	0.235896853658537	5.10612262295082	4.16683916604015	9.83621583818657e-05	0.000531009119458154	0.863694356705098	UP
EYA4	0.37695631707317	4.82304508196721	4.15981576916712	0.000100747859710893	0.000541137578363241	0.840883672421555	UP
CAD	0.153281756097561	4.87138344262295	4.15975950207664	0.000100767196522855	0.000541137578363241	0.840701013306478	UP
TUBA3E	0.193328780487804	4.01547229508197	4.15954677669576	0.000100840334400515	0.000541363202642764	0.840010458056082	UP
NAA25	0.212537585365854	6.02945213114754	4.1576716153301	0.000101487264450287	0.000544332247255101	0.833924100734147	UP
TRPA1	0.336908500000001	3.79926819672131	4.15669094635203	0.000101827191041154	0.000545987102641751	0.830741672065164	UP
ZNF133	0.182747256097561	4.47536262295082	4.15503333820546	0.000102404267447715	0.000548743015399123	0.825363412192014	UP
COL14A1	1.16534745121951	5.66679081967213	4.15492079828731	0.000102443561277717	0.000548784510275521	0.824998309306608	UP
CALHM2	0.283562914634146	5.53142196721311	4.15231984731132	0.000103355767157425	0.0005534603758001	0.816561810867454	UP
GPR20	0.239729853658536	3.63327590163934	4.15225088591636	0.000103380059846759	0.0005534603758001	0.816338166113824	UP
DNM1	0.413627390243904	4.99647885245902	4.15164434817933	0.000103593959790343	0.000554434872797916	0.814371227015489	UP
IER3	0.388141353658537	5.43792639344262	4.15149430881138	0.000103646938233741	0.0005545477833398	0.813884689461463	UP
DDX5	0.296906219512197	14.6606049180328	4.14877916990228	0.000104610182988173	0.000558170522565215	0.805081905600777	UP
HMCN2	0.163838512195123	4.33733196721311	4.1487716873909	0.000104612849463183	0.000558170522565215	0.805057650878479	UP
PMM2	0.379317426829267	6.32521655737705	4.14699426057225	0.000105248119878708	0.000561043762540683	0.799296771584304	UP
IRX3	0.524314158536586	6.17186737704918	4.1468700792559	0.000105292642632055	0.000561109137849866	0.798894334475788	UP
NOP58	0.248401317073172	7.64405426229508	4.14406280212737	0.000106304007474751	0.000565978544847207	0.789798516679426	UP
LOXL2	0.195732170731708	4.10708868852459	4.14263072908396	0.000106823543995925	0.000568396673069785	0.785159796452261	UP
GABRE	0.229751731707318	3.58066229508197	4.14114145876268	0.000107366433649424	0.000570879802020384	0.780336750664238	UP
B3GNT8	0.17431012195122	5.59963426229508	4.14104324614359	0.00010740232905587	0.000570879802020384	0.78001872011429	UP
LDLRAD3	0.302736634146342	6.01359672131148	4.1409908026426	0.000107421501208044	0.000570879802020384	0.779848900117533	UP
PRRT3	0.15332936585366	4.89369344262295	4.14030962178225	0.000107670826139627	0.000572030039667893	0.777643242075509	UP
BTBD7	0.182925853658536	8.01559016393443	4.13964765322427	0.000107913654781465	0.000573016648831565	0.775499986787684	UP
CILP	0.195997256097561	3.56955836065574	4.1357151654134	0.000109367149524246	0.000579625898484077	0.76277170727881	UP
COL7A1	0.114839524390245	3.89756672131148	4.1350236142117	0.000109624703590749	0.000580637056716653	0.760534061018521	UP
FGF2	0.298081024390246	6.43243754098361	4.13446262800493	0.000109834061874498	0.000581568849998485	0.758719036015881	UP
PKN2	0.203512390243903	9.87976901639344	4.13316262381765	0.000110320705465149	0.000583967848709922	0.754513506526527	UP
RRM2	0.225745085365853	3.63596180327869	4.13287651782212	0.000110428085775562	0.000584180694641159	0.753588049145423	UP
MASP2	0.115531219512197	3.89214213114754	4.13054529437538	0.000111306804501356	0.000587935182962823	0.74604865170073	UP
CALU	0.415905365853661	11.9675229508197	4.13022551558153	0.00011142786587703	0.000588200386693465	0.745014641949124	UP
PARPBP	0.115635439024392	3.71448918032787	4.13015702145511	0.000111453812819216	0.000588200386693465	0.744793170926529	UP
GGT5	0.477513353658538	5.60317409836066	4.12984571149812	0.000111571816828043	0.000588620012710642	0.74378659753891	UP
FAM118A	0.277223914634146	4.76106032786885	4.12678797196093	0.000112737306677756	0.000594228094652388	0.733902114045792	UP
AUP1	0.208578121951222	8.32000885245902	4.12424988850066	0.000113713650119579	0.000598105603320216	0.725700584141128	UP
AKAP5	0.415048841463416	4.72140475409836	4.12286	0.000114252548744338	0.000600395417782178	0.72120398971291	UP
MAP3K14	0.132548719512196	4.61234262295082	4.12155707858978	0.000114758443163461	0.000602689722338539	0.717002158561069	UP
KIAA1109	0.204605585365854	9.17635278688525	4.12101027969111	0.000114971727465461	0.000603627596599523	0.71523625453447	UP
CCT6A	0.193850512195121	10.0708119672131	4.11994626161312	0.000115387856309988	0.000605446869579469	0.711800351040288	UP
ZNF74	0.0873576829268314	3.83954081967213	4.11836771057056	0.000116007896361902	0.0006081498943095	0.706703844510269	UP
CNKSR1	0.100290853658539	3.85987360655738	4.11808386369815	0.000116119729620434	0.000608552749930048	0.705787533150917	UP
SAMHD1	0.937372548780491	9.25275278688525	4.1179554812633	0.000116170345406392	0.000608634634939392	0.705373102004179	UP
TAS2R4	0.465447890243903	4.28230852459016	4.11732798220032	0.000116418048666871	0.000609284934753702	0.703347577379255	UP
SRP19	0.164509890243902	7.05845672131148	4.11659547166057	0.00011670785029064	0.000610531232467788	0.700983301621963	UP
NCAPG	0.309241353658538	4.05499524590164	4.11231856069406	0.000118413878321027	0.000618340137951347	0.687183709063167	UP
SMARCD3	0.172565890243904	5.07357540983607	4.11079791502823	0.000119026237417686	0.000621351252594008	0.682279235985331	UP
CRYBG3	0.429761939024392	8.7668368852459	4.10936199685549	0.00011960728387152	0.000623822817289721	0.677648965830364	UP
INO80C	0.215841756097563	6.16298196721311	4.10924601749835	0.000119654334475636	0.000623881143246164	0.677275017771803	UP
TRNAU1AP	0.203141951219513	5.24579803278688	4.10885309115781	0.000119813870068069	0.000624338662661471	0.67600816361116	UP
RPS6KL1	0.0874562439024387	3.65353606557377	4.10853598669903	0.000119942770302757	0.000624449130992564	0.674985820331637	UP
FGF17	0.14052306097561	4.05637442622951	4.10600981808465	0.000120974430195193	0.000629067037015003	0.666843048434692	UP
METTL3	0.277968743902441	8.35214295081967	4.10317851217549	0.000122140889563831	0.000634563510475889	0.657720053986585	UP
CD1E	0.377314414634148	4.1677737704918	4.10092842608405	0.000123075632420491	0.000638748083696979	0.650472383631278	UP
GABRP	0.366420902439025	3.95305590163934	4.10087514152929	0.000123097851688018	0.000638748083696979	0.650300777823663	UP
TRA2A	0.3641106097561	11.2764950819672	4.10079818573625	0.000123129948524547	0.000638748083696979	0.650052939721599	UP
SETBP1	0.501134426829269	6.07407655737705	4.10052956259983	0.000123242049609239	0.000639139001461869	0.64918785256052	UP
MEIS1	0.314416195121952	6.18080491803279	4.09739338287217	0.000124558144992465	0.000645579372466906	0.639090307543226	UP
LRRC37A2	0.423972646341465	9.38469672131148	4.09626174631372	0.000125036358847828	0.000647671955270733	0.635447851119336	UP
PATE4	0.19212637804878	3.37559262295082	4.09599376022826	0.000125149865367606	0.000648066912237017	0.634585353695162	UP
TTC3	0.33989948780488	9.47217803278689	4.09580205730246	0.00012523112289687	0.000648294687996473	0.633968388649787	UP
TMPRSS11D	0.315090390243903	4.02598606557377	4.09394348838447	0.00012602156388816	0.000651610904361077	0.627987727934792	UP
MYO5A	0.285559963414636	6.97809524590164	4.09267699616561	0.000126562954513677	0.000654021399527895	0.62391317941417	UP
MMP11	0.115191731707318	3.56664295081967	4.09058369499909	0.000127462709457635	0.000657303992975426	0.617180188358445	UP
PURG	0.170539085365854	5.08895213114754	4.08880335630654	0.000128232801480777	0.000660785935945124	0.611455355590052	UP
AP1G2	0.283966524390243	6.01426524590164	4.08875936496497	0.000128251886843207	0.000660785935945124	0.611313915462257	UP
OR56B1	0.409464341463417	7.40880573770492	4.08865431626001	0.000128297472645217	0.000660825063426388	0.610976168335764	UP
TXNL4B	0.192204646341463	6.4546362295082	4.08652989321323	0.000129222728007282	0.000665196842544737	0.604146886764056	UP
FANCG	0.133945268292684	4.59132278688525	4.0861864058811	0.000129372931552203	0.000665773009295567	0.603042882890409	UP
SSUH2	0.101341329268294	3.32701016393443	4.0854921691278	0.000129677028979984	0.000667140562578479	0.600811694296299	UP
PRELP	0.979282451219511	7.82500573770492	4.07788969171837	0.000133052623592385	0.000682286950107883	0.576392346736211	UP
LIMS1	0.322600341463414	6.06663573770492	4.07745574987788	0.000133247836159278	0.000683086608356761	0.57499929226658	UP
MSLNL	0.101000792682926	4.72690327868852	4.07559354186521	0.000134088709677988	0.000686587876402392	0.569022125090843	UP
PLA2G7	0.570052134146342	4.15463229508197	4.07534169431808	0.000134202822926092	0.000686767844064854	0.56821388377592	UP
LAIR1	0.319923634146342	4.09285163934426	4.07364242096184	0.000134975224336388	0.000689908625362071	0.562761234498413	UP
LIMD1	0.211712426829269	5.20543901639344	4.07352689068826	0.00013502789385879	0.000689975083954112	0.562390566397444	UP
TNFRSF18	0.172770829268293	4.4837506557377	4.07270876200019	0.000135401441490086	0.000691477590510439	0.559765847648978	UP
DYRK2	0.214558512195124	5.72489245901639	4.07142210981702	0.000135990929412134	0.000693737918711263	0.555638618511312	UP
RBM14	0.147006365853662	6.81582655737705	4.0709841332033	0.00013619215558666	0.000694292600901043	0.554233878038896	UP
ZNF785	0.168641536585366	5.2994762295082	4.06645580348862	0.000138289587371693	0.000703335989106208	0.539715015138686	UP
MEOX1	0.213950817073171	3.40172950819672	4.06556765284191	0.000138704600978797	0.000705034432912099	0.536868478692242	UP
KCNT2	0.582664829268293	5.42037918032787	4.06446022063082	0.000139223763654473	0.000707466592172337	0.533319637160927	UP
EDC3	0.215436426829271	6.63514803278689	4.0630000817023	0.000139911140961321	0.000710129671981679	0.528641364347313	UP
NTRK3	0.435073329268294	5.25428983606557	4.06091437058333	0.000140898695127869	0.000714335151527032	0.521960424130683	UP
ENO2	0.246287000000001	4.98764016393443	4.06082603366074	0.000140940669481911	0.000714335151527032	0.521677506852249	UP
NCBP1	0.181549792682929	8.4509937704918	4.06081681124523	0.000140945052319235	0.000714335151527032	0.521647970359914	UP
GNRH1	0.382977682926829	5.2492562295082	4.0606882822102	0.000141006147818391	0.000714436625445121	0.521236336318964	UP
MKI67	0.479124597560976	3.86892606557377	4.06025741361926	0.000141211145033062	0.000714850598575401	0.519856467427954	UP
INPP4A	0.158602426829269	5.61277213114754	4.05973020984488	0.000141462367418833	0.000715872606207168	0.518168195909947	UP
RBFOX2	0.220095353658538	8.23205344262295	4.05813427316043	0.000142225491753096	0.000719148314986437	0.513058268940148	UP
MAP7D1	0.168154853658537	6.5694131147541	4.05636648861226	0.000143075423690531	0.000722605667733186	0.507399451070851	UP
PROS1	0.468439792682927	8.73528147540984	4.05585074157545	0.000143324311182857	0.000723442562018171	0.505748769182058	UP
LYPD5	0.373894695121953	4.6492137704918	4.05413133790136	0.00014415707587453	0.000726766888455905	0.500246571525778	UP
PGM2L1	0.488983865853663	6.94707278688525	4.05333372575509	0.000144544968984856	0.00072812487417393	0.497694615829533	UP
ZNF566	0.167087890243902	5.00787147540984	4.04712772730624	0.000147597637940572	0.000741569414886858	0.477848361327097	UP
ITPR1	0.273733865853659	6.28779655737705	4.04664623506387	0.000147837060938949	0.000742557850988181	0.476309317143806	UP
FANCC	0.207003646341465	5.10854409836066	4.04605968949581	0.000148129227991642	0.000743810563419927	0.474434621567441	UP
PLA2G2A	0.161311914634148	3.52166426229508	4.04424149403487	0.000149038440812653	0.000748160069118406	0.468624359975878	UP
BCAT1	0.546614719512195	4.00262327868852	4.04377618746698	0.000149271987030164	0.000748900185290644	0.467137657361091	UP
CCNC	0.178584414634147	7.37889114754098	4.04236857925673	0.000149980643011945	0.000752021707855225	0.462640800079405	UP
PDCD5	0.275969512195122	11.489537704918	4.03904281314785	0.000151667900843827	0.00075960595084294	0.45201960741251	UP
PVRIG	0.243913280487807	5.51280721311475	4.03779763373987	0.000152304313609787	0.000762573756743994	0.448044282532516	UP
FMO3	1.23690247560976	5.84590918032787	4.03717311727895	0.000152624473555284	0.000763956861300896	0.446050733574483	UP
VSIG4	1.26435682926829	5.42340360655738	4.03606769295465	0.000153192763652883	0.000766140003156481	0.442522489384662	UP
DDX20	0.18627746341464	5.7708268852459	4.0348249600336	0.000153834079107209	0.000768684278078369	0.438556651996535	UP
GPR161	0.10290312195122	4.23560639344262	4.03242715458622	0.000155078795709905	0.000774458964277375	0.430906703423878	UP
CAPN6	0.529667634146342	4.2608231147541	4.03228925943941	0.000155150672467259	0.000774595521496986	0.430466842763884	UP
PLXDC1	0.336288390243903	4.27784590163934	4.03186464253819	0.000155372202449291	0.000775256480035277	0.429112445684805	UP
SF3A3	0.217881378048782	8.36652836065574	4.03104927524064	0.000155798448973685	0.000777160373228643	0.426511905090309	UP
FRRS1	0.363666987804878	5.05643540983607	4.03054632275662	0.000156061937495252	0.000778251531190486	0.424907934190943	UP
NAALAD2	0.236776597560976	4.29222442622951	4.02883424652817	0.000156962090001109	0.000782516077236827	0.419448797096375	UP
ADAMTS2	0.217256829268295	4.39039508196721	4.02848113177303	0.000157148367552946	0.000783220259374196	0.418323019100925	UP
BMP5	0.870411451219513	4.54881114754098	4.02809041656339	0.000157354728712893	0.000783799585118001	0.417077431884608	UP
XRRA1	0.336414170731707	5.35137344262295	4.02714898647131	0.000157853030452144	0.000786056573628568	0.414076469308639	UP
GOLGA6L2	0.181681402439025	3.8402262295082	4.02646723081064	0.00015821483502005	0.000787407393516095	0.411903513528941	UP
TAS2R19	0.425711792682927	3.9641006557377	4.02568346339013	0.000158631764518453	0.000789256553785463	0.409405677947587	UP
KIF5C	0.198409670731708	3.52351081967213	4.02439236560403	0.000159320881498585	0.000792231964775982	0.405291611187369	UP
RICTOR	0.192709036585367	7.73830524590164	4.02240920747956	0.000160385005548025	0.000797067653286384	0.398973783540796	UP
GIT2	0.253627487804879	8.85202393442623	4.02203847131205	0.000160584693947413	0.000797832095550213	0.397792913309158	UP
RAVER2	0.316076524390242	6.00794737704918	4.02089045269764	0.000161204568524756	0.000800454543225694	0.394136638055081	UP
COL11A2	0.0816965487804859	3.87508229508197	4.02065563059245	0.000161331644916655	0.000800856915433875	0.393388837332656	UP
GDF7	0.133999341463415	3.79011213114754	4.02025926374032	0.000161546361962928	0.000801693985729863	0.392126647798289	UP
LYPD1	0.571917951219513	5.32475786885246	4.01922004491531	0.000162110628759837	0.000804264768011581	0.388817702912881	UP
KIF20A	0.244575865853658	3.78152655737705	4.01819833130599	0.000162667242278908	0.000806566138027176	0.385564976928571	UP
MYOC	0.189823365853659	3.66862819672131	4.01805569668623	0.000162745093743929	0.00080672218882357	0.385110923511268	UP
SLC35E2B	0.21561173170732	5.65429836065574	4.01560499388175	0.00016408833500961	0.000812041275294039	0.377310974819698	UP
CCDC78	0.077988329268293	4.0619168852459	4.0147942143374	0.000164535074335	0.000813971297776732	0.374731079593688	UP
POSTN	1.22247095121952	11.7894118032787	4.01456975685715	0.000164658957364208	0.000814352546031571	0.374016910531475	UP
ASB11	0.0992686585365847	3.24910655737705	4.0127452219298	0.000165669298775347	0.000819116481778963	0.368212540408732	UP
RCC2	0.412331024390244	7.58949852459016	4.01182613513614	0.000166180505713521	0.000821410547422844	0.365289238614786	UP
FGD6	0.290875609756096	7.58452655737705	4.01167115548066	0.000166266856863376	0.000821603894398169	0.364796339297619	UP
PLCXD1	0.129702256097563	4.02340442622951	4.01157204227934	0.000166322103157544	0.000821643471264505	0.364481124150618	UP
CDC16	0.195044853658537	8.32584672131147	4.01079640951639	0.000166755056808603	0.000822847505852153	0.36201449225246	UP
CCL8	0.43837330487805	3.73388885245902	4.00891583571195	0.000167809295310565	0.000826876737289509	0.35603512251327	UP
TMEM132A	0.139148902439025	4.29881131147541	4.00861882476188	0.0001679763840269	0.000827465653855536	0.355090911057824	UP
PROM1	0.985561585365854	7.27959163934426	4.00734554428018	0.000168694508724538	0.000830136415389003	0.351043552687514	UP
SRSF12	0.218069878048782	4.29833655737705	4.00731918723571	0.000168709405189075	0.000830136415389003	0.350959779790537	UP
L3MBTL1	0.0909111341463422	4.00325770491803	4.0056189201363	0.000169673044145153	0.000834405691224427	0.345556346358654	UP
TM4SF20	0.139081768292683	3.33553868852459	4.00533634239433	0.000169833710232079	0.000834658379657186	0.344658445532887	UP
ATF7IP	0.188145256097563	10.1757527868852	4.00431237471809	0.000170417139487546	0.000837118250281383	0.341405059188332	UP
CDK2AP1	0.152475975609757	7.67877885245902	4.00155477278261	0.000171997965288463	0.000843692218902293	0.332645905787492	UP
SEC14L2	0.217046158536585	4.31948098360656	4.00099433164818	0.000172320967203274	0.000844800141920448	0.330866167245686	UP
TRIB3	0.109184963414636	3.8718831147541	4.00086791762533	0.000172393904774249	0.000844919577245221	0.330464746476209	UP
COL3A1	1.17946485365854	6.10166606557377	4.00041394274573	0.000172656081615845	0.000845966164401692	0.329023234877848	UP
HTRA4	0.234476914634148	3.78710573770492	3.9999981868264	0.000172896523405325	0.000846667265797362	0.327703163606169	UP
KIN	0.192631926829267	6.36279491803279	3.99921342736533	0.000173351248291215	0.000848250807108138	0.325211681951009	UP
PKN3	0.163797780487804	4.71408459016393	3.99911072466518	0.00017341084403549	0.000848250807108138	0.324885638830046	UP
FAM25C	0.259385914634146	5.00376885245902	3.99910362725431	0.000173414963210103	0.000848250807108138	0.324863107352721	UP
HIGD1B	0.537496902439025	3.53882540983607	3.99800927640293	0.000174051228360572	0.000850884504245021	0.321389253089608	UP
ZAR1	0.117345243902441	4.13182639344262	3.99765618484305	0.000174256998291182	0.000851651089709697	0.320268534102122	UP
ETV4	0.199364012195124	3.85078426229508	3.99679862326862	0.000174757732627058	0.000853618646816917	0.317546857416136	UP
RCSD1	0.205564975609756	5.21295262295082	3.99662743104862	0.000174857858417022	0.000853867936357577	0.317003578566575	UP
NANOG	0.379836475609755	4.63084442622951	3.9949570169908	0.0001758377438946	0.000857930355484621	0.311703225490144	UP
GLIPR2	0.652056926829269	6.0828337704918	3.99349045472227	0.000176702406018787	0.000861182866430591	0.307050771066997	UP
RBM17	0.176226548780488	6.99926885245902	3.99266326843317	0.000177191906977029	0.000862700574282667	0.304427081342478	UP
TTC39C	0.471455780487806	4.3460031147541	3.99255996945154	0.000177253127490363	0.000862700574282667	0.30409945729212	UP
MAGEA4	0.117891963414634	3.09627836065574	3.99243078384195	0.000177329718478262	0.0008627634223354	0.303689737896004	UP
PBX1	0.322317207317074	8.23451393442623	3.9923562505514	0.000177373921942704	0.0008627634223354	0.303453354896444	UP
KANSL3	0.148351670731707	7.07992327868852	3.99104041297427	0.000178156055623876	0.000865599561877568	0.299280586713899	UP
CYBRD1	0.496780963414635	9.29888245901639	3.99080037667527	0.000178299090958679	0.000866052607689267	0.298519472775632	UP
OGN	0.607372219512195	4.57596278688525	3.98823272709894	0.000179836064584497	0.000872786971925987	0.290379562418786	UP
COL4A2	0.51521142682927	6.12759114754098	3.98800831182425	0.000179971002394899	0.000873198219151148	0.289668270554936	UP
STAMBPL1	0.350819329268292	4.32390409836066	3.98746192434206	0.000180299945493063	0.000874062779238108	0.287936574217106	UP
CDH6	1.61203878048781	8.31585147540984	3.98629171527207	0.000181006398671856	0.000876998690389489	0.284228230060593	UP
DACT2	0.14811362195122	4.31672327868852	3.98325647392128	0.000182851214506503	0.000884458850146305	0.274612630767308	UP
METTL15	0.135264012195125	5.81348065573771	3.98248282495136	0.000183324325224432	0.000886254394928788	0.272162405004828	UP
CDKN3	0.441618658536584	4.6446906557377	3.98135338305034	0.000184017131668055	0.00088935648464411	0.268585844725892	UP
ZWINT	0.15528168292683	3.84891065573771	3.97977620939228	0.000184988799125735	0.000893804214442509	0.263592459465571	UP
COL12A1	0.820600670731708	7.6278737704918	3.9787011171544	0.000185653973053831	0.000896520046445959	0.260189342597997	UP
TSGA10IP	0.145150170731709	4.12213295081967	3.97754131341019	0.000186374141293293	0.000899498283478229	0.256518680072995	UP
NUTM2G	0.137093463414636	3.75396278688525	3.97558637644675	0.000187594131318875	0.000904633301957448	0.250332914950573	UP
DAGLB	0.20094437804878	5.62671147540984	3.97468671314699	0.000188158151484379	0.000906599137650772	0.247486818509445	UP
GNAQ	0.201883170731705	10.3973319672131	3.97253694646856	0.000189512510304883	0.000912366621711356	0.240687528340382	UP
USP17L2	0.286946658536587	4.19389278688525	3.97222896339331	0.000189707307407686	0.000913051716947784	0.239713614402429	UP
CCL2	1.49153241463415	13.2689363934426	3.97154343794474	0.000190141589652953	0.000914888744238854	0.237545982397855	UP
ZNF485	0.224122987804879	3.81517754098361	3.96972843177738	0.00019129602740533	0.00091942611237588	0.231807988125276	UP
SH3TC2	0.0764909146341468	3.50287442622951	3.96689996373583	0.000193108540650789	0.00092634582351898	0.222869076580029	UP
RBM33	0.215815926829271	6.39055360655738	3.96616	0.000193587450733962	0.000928131234307206	0.220521306405492	UP
EP400	0.139380987804878	6.23941180327869	3.96451505416843	0.000194649651883402	0.000932452780187248	0.21533485859069	UP
ZNF79	0.252322682926829	4.54758393442623	3.96374750164356	0.000195148151870264	0.000934583412343439	0.212910631954315	UP
SLC18B1	0.343269756097559	6.28041229508197	3.96358206548356	0.000195255758039821	0.00093484135847637	0.212388156850102	UP
RAD51	0.170569951219512	3.45559737704918	3.96278585508475	0.00019577444386545	0.000936537577869733	0.20987376984963	UP
SIGLEC1	0.173159256097562	4.0022062295082	3.96271739419345	0.000195819104109562	0.000936537577869733	0.209657588087726	UP
GALNT1	0.529362926829267	8.44957131147541	3.96270772988901	0.000195825409377499	0.000936537577869733	0.20962707089393	UP
SYT5	0.119740109756099	3.74217655737705	3.9625411964463	0.000195934091246987	0.000936799775467317	0.209101211310854	UP
HDAC7	0.150863500000002	5.63736655737705	3.96209161958213	0.000196227780886465	0.000937688467236034	0.20768165543983	UP
UBN2	0.192771804878049	7.31864393442623	3.96172122625043	0.000196470061541847	0.000938588368706093	0.206512195512835	UP
ZNF862	0.137845804878049	4.99880245901639	3.96157497909383	0.000196565803585533	0.000938787915312126	0.206050460284523	UP
TMEM44	0.176795841463415	5.01482049180328	3.96106442187983	0.000196900396693746	0.000939533451058587	0.204438594481168	UP
RBBP4	0.143901219512198	10.7154704918033	3.96083452978966	0.000197051235137388	0.000939816063608368	0.203712848423097	UP
PRM3	0.28621893902439	3.90126016393443	3.95891105028896	0.00019831764757217	0.000945596809723223	0.197641586774326	UP
CCNE2	0.163423780487805	3.89492721311475	3.95865325684156	0.000198487972005837	0.000946149571134427	0.196828020266094	UP
C7	1.97496168292683	10.3501542622951	3.95682405862703	0.000199700575173269	0.000951147810669181	0.191056174131298	UP
DENND4B	0.128534524390244	5.38463655737705	3.95654470041739	0.000199886392340212	0.00095151174284774	0.190174826020256	UP
NTAN1	0.266880865853661	8.97345344262295	3.95553195534184	0.000200561423126058	0.000954004604902979	0.186980019764393	UP
NEGR1	0.65452130487805	4.5487306557377	3.95482	0.000201035364060698	0.000955681935666373	0.184743400619819	UP
CCM2	0.143367365853659	4.85407967213115	3.95482019202798	0.000201037150891299	0.000955681935666373	0.184734978269984	UP
ZNF169	0.182428329268293	3.69734426229508	3.95377749943499	0.000201736025905855	0.000957695533462455	0.181446549383012	UP
MITD1	0.272313353658539	7.08538278688525	3.95366243022314	0.000201813295264814	0.000957800943475081	0.181083676983181	UP
PNPLA7	0.0781120731707325	4.21677655737705	3.95044268554019	0.000203986947954395	0.00096679808520947	0.170932684166811	UP
ABI3BP	1.32133970731707	8.70804557377049	3.94673152868409	0.000206520301880691	0.000977207326146012	0.159238437710306	UP
SENP8	0.224205536585367	4.92919852459016	3.94552168538414	0.000207352702248117	0.000980345991547636	0.155427492839781	UP
SERPINF1	1.25224206097561	5.48956639344262	3.94422160855966	0.000208250783062844	0.000983255733060562	0.151333084285264	UP
ZBTB46	0.177710756097561	6.22654393442623	3.94285281109147	0.000209200379086864	0.000986935555692136	0.147023109241847	UP
CDCA5	0.231764280487804	4.07390049180328	3.94262058526455	0.000209361897284235	0.000987195908564109	0.146291980084427	UP
TBC1D3B	0.211502243902438	4.26833524590164	3.94205813222127	0.000209753593109094	0.000987981284980689	0.14452128391182	UP
GIGYF2	0.172855500000001	7.83449606557377	3.94202806881948	0.000209774549285895	0.000987981284980689	0.144426643493149	UP
DCLK2	0.294655646341464	5.83466573770492	3.93859569380496	0.000212180429209668	0.000996938515848993	0.133624231845126	UP
TEAD2	0.287949658536586	7.25345393442623	3.93809534565783	0.0002125333508936	0.000998327060611202	0.132049993960575	UP
MID1	0.180695500000001	4.83232557377049	3.93796827226723	0.000212623072265888	0.000998478865818807	0.131650203655489	UP
CRLF1	0.229899756097561	3.72135278688525	3.93683277717686	0.000213426418271699	0.00100168066952771	0.128078118609147	UP
NCK1	0.248547256097562	6.48358885245902	3.93652218757334	0.000213646663826717	0.00100168066952771	0.127101159597461	UP
TTLL9	0.101988451219511	3.7121031147541	3.93651690314873	0.000213650413012982	0.00100168066952771	0.127084537843687	UP
ATP2A3	0.248975597560977	6.04891475409836	3.93538367828065	0.000214455875387969	0.00100518606750157	0.123520370115998	UP
CD1A	0.166576353658536	3.4259006557377	3.9339568192347	0.000215474198713112	0.00100887165879297	0.119033539806273	UP
ALOX12	0.161593134146341	3.76791327868852	3.93333814590894	0.000215917178565403	0.00101040177669266	0.117088389188049	UP
RAB23	0.390359158536587	7.23675704918033	3.93203252138628	0.000216854902733012	0.00101451699250619	0.11298401136309	UP
NFXL1	0.182835682926831	6.12391655737705	3.92887838434785	0.00021913645142207	0.00102463963334287	0.103071952010557	UP
ABCA6	0.752091926829269	4.63625540983607	3.92879565779923	0.000219196601342881	0.00102464544040797	0.102812042361922	UP
GXYLT2	0.811405963414636	5.97214672131148	3.92841075853042	0.000219476667880138	0.00102540348136103	0.101602811332919	UP
FAP	0.604789597560976	3.85996442622951	3.92767234091486	0.00022001493072985	0.0010270906347598	0.0992831345018077	UP
DGKI	0.158510341463415	3.38338573770492	3.92754610986894	0.000220107072672876	0.0010272450823912	0.0988866161295476	UP
MORC3	0.160781939024391	7.48571704918033	3.92632494993838	0.000221000372427972	0.00103058457855554	0.095051084571339	UP
ZNF460	0.212674902439025	7.95987442622951	3.92614498665078	0.00022113231309388	0.00103092346661885	0.094485899032847	UP
STAB1	0.218665329268293	4.91836327868852	3.92596230335015	0.000221266325416743	0.00103127182859026	0.0939121868253698	UP
RERG	1.61893734146341	10.1141472131148	3.92542936714961	0.000221657721698051	0.0010328192904409	0.0922386047592045	UP
SLC35G1	0.209739146341464	4.14236721311475	3.92478072100645	0.00022213499538099	0.00103463951162647	0.0902018398471336	UP
MCF2L2	0.0958412439024401	3.8046968852459	3.92473682167112	0.000222167332179193	0.00103463951162647	0.0900640020558958	UP
LAMA2	0.73071606097561	5.63103852459016	3.92382188642815	0.000222842316058827	0.00103750515137239	0.0871914409558618	UP
L1CAM	0.269000536585367	4.26337163934426	3.92248074029982	0.000223835297347022	0.00104129210004121	0.0829814515234446	UP
CABP4	0.116617487804877	3.85582524590164	3.92210380330819	0.000224115145588256	0.00104231519849255	0.0817983629091072	UP
ZNF714	0.217846756097561	6.42660459016393	3.92174673136668	0.000224380555740205	0.00104299181895914	0.0806776867331038	UP
SPC24	0.132944585365855	3.15872819672131	3.91933838874978	0.000226178576396428	0.00105106870367071	0.0731206446944626	UP
WDFY4	0.243089768292681	3.93650770491803	3.91682030481653	0.000228073338464088	0.00105817755381284	0.0652221965102218	UP
ZNF418	0.259901097560978	5.62937262295082	3.91565522650328	0.000228955170370595	0.0010616776876549	0.0615687273798819	UP
ITGA10	0.147707536585367	3.73605983606557	3.91557	0.000229017419542883	0.0010616776876549	0.0613113620388743	UP
KLC1	0.321096146341464	9.58826672131148	3.91483808489604	0.000229575608379846	0.00106316244200187	0.0590067083980976	UP
CNOT10	0.110414146341464	6.64086278688525	3.91281106144295	0.000231121669040452	0.00106861782782467	0.0526526672263969	UP
CPSF6	0.253443646341463	9.18323786885246	3.91281031334245	0.000231122241478464	0.00106861782782467	0.0526503225424397	UP
NOL6	0.138521146341462	5.22938737704918	3.90979331360279	0.000233441935252244	0.0010779105446715	0.0431966619477491	UP
NIPAL2	0.262776792682929	6.26995196721311	3.90716075229933	0.000235484313052079	0.00108619828703571	0.0349511710779682	UP
TP53	0.340739999999999	6.56492196721311	3.90707768518338	0.000235549036374537	0.00108619828703571	0.034691048942098	UP
OSGEP	0.226971902439025	5.9412568852459	3.90546538154657	0.000236808685247096	0.0010914282647557	0.0296428218486868	UP
COL9A3	0.0671821585365855	3.49401672131148	3.90524656561939	0.000236980138313136	0.00109192914591223	0.0289577906782528	UP
UTP6	0.25802112195122	6.29706803278689	3.90249166636444	0.000239148970066123	0.00110075606915325	0.0203351843303077	UP
HOXD11	0.349349670731709	5.03779229508197	3.90035016666202	0.000240848059274133	0.0011082833711678	0.0136349744299826	UP
MGAT3	0.105468621951219	3.84721524590164	3.90017403197199	0.000240988321590676	0.00110863551064486	0.013083991269216	UP
IREB2	0.166008524390245	7.95935	3.89985341373873	0.000241243842807421	0.00110951755732213	0.0120810739295907	UP
KAZALD1	0.129726036585367	4.09806540983607	3.89841653984455	0.000242392181108463	0.00111420972468303	0.007587031481461	UP
ANKZF1	0.191283914634146	5.52538737704918	3.8976626610271	0.000242996774174279	0.00111610401108725	0.00522955583015161	UP
VCAN	2.09564017073171	7.81784803278688	3.8963185716977	0.000244078298850275	0.00112018415044899	0.00102709174928339	UP
NAV2	0.418873317073171	6.04567180327869	3.89619712332145	0.00024417625010203	0.00112033808870343	0.000647410795907355	UP
TRIM45	0.162047463414635	4.03070114754098	3.89599668188384	0.000244337993914229	0.00112078456385657	2.07913171550445e-05	UP
MS4A6A	1.40204418292683	6.27063606557377	3.89294614535814	0.000246812329744214	0.0011315376024172	-0.00951341	UP
ART1	0.165960219512197	3.74099803278689	3.89246916570819	0.000247201385004177	0.00113302263261203	-0.0110038	UP
TDRD10	0.153627304878048	4.11653819672131	3.89184422101176	0.0002477120218978	0.00113506399075088	-0.0129563	UP
COL23A1	0.112829963414637	4.11071803278689	3.89139501251002	0.000248079692135896	0.00113608030344373	-0.0143596	UP
RAD9B	0.149136475609757	3.7107137704918	3.89103230620323	0.000248376944185248	0.00113691278083111	-0.0154927	UP
LDHAL6A	0.209883158536584	4.21556950819672	3.89091149614476	0.000248476028716141	0.00113706709904987	-0.0158701	UP
HS3ST2	0.173782329268293	3.15995901639344	3.8855166331841	0.000252939640079119	0.00115566905687843	-0.032715	UP
FRMD6	0.409285963414636	5.9318793442623	3.88343724222218	0.00025468057320338	0.00116301231039632	-0.039204	UP
IL5	0.34380124390244	3.78979852459016	3.88318191440286	0.000254895133632129	0.001163686602204	-0.0400007	UP
CEP68	0.228298524390246	6.67339704918033	3.88205772767335	0.00025584189194062	0.00116647807822153	-0.0435078	UP
ADAM12	0.704767121951221	4.81850393442623	3.87895197879615	0.000258475054068655	0.00117755764548721	-0.0531937	UP
TYW1B	0.283204024390244	5.41014524590164	3.87791682460662	0.000259358463053643	0.00118065456853051	-0.056421	UP
UGCG	0.356353341463416	9.72848918032787	3.87525302343293	0.000261645125004805	0.00118981838021793	-0.0647236	UP
PTPN5	0.126761646341463	3.98161295081967	3.87294015449609	0.000263646231809922	0.00119735314780726	-0.0719296	UP
C1QA	0.426746060975611	4.18519081967213	3.86939152620465	0.000266745125153454	0.00120953198824796	-0.0829807	UP
ASXL1	0.113608573170732	6.44098836065574	3.86741587137871	0.000268485520973545	0.00121647229794578	-0.0891306	UP
PTGIR	0.438921719512196	5.98298245901639	3.8651305698248	0.000270512291881804	0.00122533614713336	-0.096242	UP
STAT3	0.238885243902439	11.6721672131148	3.85955060551687	0.000275522915112836	0.00124576178463028	-0.113595	UP
BAALC	0.128736792682927	3.84546950819672	3.85883521299137	0.000276171721346435	0.00124804648508701	-0.115819	UP
ZFYVE26	0.136943390243903	6.06348491803279	3.85762271599408	0.000277274713981866	0.00125197406050232	-0.119587	UP
CCL11	1.22314014634147	5.40811459016393	3.85756344837719	0.000277328737214869	0.00125197406050232	-0.119771	UP
PLXDC2	0.523601060975611	10.9086750819672	3.85678829842462	0.000278036227743646	0.00125451676922775	-0.12218	UP
SLC35E4	0.133771926829268	3.56461327868852	3.85570075243003	0.00027903176775586	0.0012586822013344	-0.125559	UP
ARPC1B	0.316861341463415	7.36233737704918	3.85381889624368	0.000280762507581118	0.00126452176511289	-0.131405	UP
INHBE	0.165142280487805	2.8935537704918	3.8519403982252	0.000282500432584012	0.00127103272746154	-0.137238	UP
TMEM88B	0.161265256097561	4.92909590163934	3.85154859685786	0.000282864213487613	0.00127234034895359	-0.138454	UP
PIWIL4	0.159199097560976	4.15302967213115	3.85071721742608	0.000283637624917369	0.00127514423351651	-0.141035	UP
KIF4A	0.179404280487805	3.50624770491803	3.85049935222958	0.000283840634810371	0.00127514423351651	-0.141712	UP
FMOD	0.893032768292684	5.78488163934426	3.84611133248619	0.000287959266283148	0.00129225063924899	-0.155328	UP
PMP22	0.906934402439028	9.83072836065574	3.84576707385338	0.000288284805238598	0.00129337784429202	-0.156396	UP
GART	0.159571280487807	6.30130032786885	3.84458921545445	0.00028940128882561	0.00129771745754902	-0.160049	UP
KCTD15	0.237378463414635	4.88181245901639	3.8435908759896	0.000290350855430291	0.00130163989158621	-0.163145	UP
FCER2	0.118241402439025	3.4207362295082	3.84301222791196	0.000290902602095722	0.00130310581016044	-0.164939	UP
KLHL4	0.517011792682928	3.9373962295082	3.84164251516678	0.000292212648831988	0.00130830033816824	-0.169185	UP
SCN3A	0.313789817073172	3.90190540983607	3.84022600356512	0.000293573409199651	0.00131304085359186	-0.173576	UP
JAG2	0.17374618292683	4.80457672131148	3.83944746839671	0.000294323889653849	0.00131605905826197	-0.175989	UP
MTPAP	0.135485036585366	6.17293721311475	3.83710892336132	0.000296589249300914	0.00132482624610686	-0.183234	UP
TFR2	0.0712485365853648	3.83537836065574	3.83694552821908	0.000296748154631055	0.00132519573855008	-0.18374	UP
SBNO1	0.205851951219513	9.03747950819672	3.83567314042024	0.000297988377048489	0.00133039266693568	-0.187681	UP
NRP2	0.571340402439026	5.55874918032787	3.83523401498993	0.000298417554662769	0.00133196688370649	-0.189041	UP
ITGA9	0.453557914634147	6.15392590163934	3.83502331663273	0.00029862369038526	0.00133254501553648	-0.189693	UP
WFDC11	0.227427780487805	3.65158229508197	3.8345196912065	0.00029911696352426	0.00133440381214183	-0.191253	UP
ARL4C	0.923035743902439	4.88347557377049	3.83340261874586	0.000300213865172861	0.00133865900457187	-0.194711	UP
UCHL1	0.695298621951219	10.3393983606557	3.83046951751958	0.000303112402076366	0.00134945920699163	-0.203789	UP
FES	0.0968478170731712	4.06876393442623	3.82832413536823	0.00030524948069484	0.00135827819575494	-0.210427	UP
TNNI2	0.176694170731709	4.12021065573771	3.8278356650719	0.000305738076364949	0.0013601043734762	-0.211938	UP
GDPD5	0.105347231707317	4.03739065573771	3.82542699035599	0.000308158358759057	0.00137017037123084	-0.219386	UP
SEC63	0.157064634146339	11.3918180327869	3.8244147767777	0.00030918092456381	0.00137436570453946	-0.222516	UP
FAT3	0.244392390243903	3.31962573770492	3.82409087856946	0.000309508822099803	0.00137547175564741	-0.223517	UP
DDX60L	0.293176231707317	5.78249737704918	3.82347478040164	0.000310133448287044	0.00137789558097186	-0.225421	UP
TSTD2	0.260436195121952	5.52206327868852	3.82183930051225	0.000311797436103169	0.00138422782122984	-0.230476	UP
FER1L5	0.0772693048780506	3.41242360655738	3.82150221937224	0.00031214145545505	0.00138540149940932	-0.231517	UP
COL21A1	0.262866109756098	3.80667	3.82136639431333	0.000312280179092406	0.00138566363141156	-0.231937	UP
ANGEL1	0.173082500000002	5.56012163934426	3.82126724376868	0.000312381482892832	0.00138575963107317	-0.232243	UP
C9orf153	0.159641390243903	3.51463295081967	3.82092004604775	0.000312736469175527	0.00138698065906148	-0.233316	UP
PRR23C	0.130293475609756	3.54141180327869	3.81970150103527	0.000313985413307759	0.00139216474103369	-0.237081	UP
ZNF846	0.239122500000002	7.61313918032787	3.81879612449942	0.000314916471966971	0.00139522595858214	-0.239877	UP
TNFRSF17	0.275273914634148	3.64135967213115	3.81725677380977	0.000316505568582138	0.00140048279316146	-0.244631	UP
DAND5	0.153300158536585	3.06177131147541	3.81371465091337	0.000320191413813962	0.00141535183021094	-0.255565	UP
CLEC10A	0.552306621951219	4.33403098360656	3.81257564169728	0.000321385358096966	0.00141918682882422	-0.25908	UP
CBFA2T3	0.114623207317074	4.01969032786885	3.8100948941515	0.000324000543150944	0.00142964623225965	-0.266733	UP
RHCE	0.114221926829269	3.6991131147541	3.80886711108558	0.000325302397998394	0.00143357231081431	-0.27052	UP
BORA	0.198791573170733	4.68719950819672	3.80769796712412	0.000326546736196887	0.00143869147148142	-0.274124	UP
LAMC2	0.635068768292684	4.57251	3.80620540795495	0.000328141922162575	0.00144462176514701	-0.278726	UP
BUB1	0.17790393902439	3.42219327868852	3.8060429984166	0.000328315948756773	0.00144502216919922	-0.279226	UP
SYNE4	0.125657	3.93000114754098	3.80023162252353	0.000334601554997824	0.00147045463558164	-0.29713	UP
NUTM2F	0.118672939024389	3.68646327868852	3.79978882595411	0.000335085185455425	0.00147183629187163	-0.298494	UP
EIF4A1	0.348348585365857	9.90742393442623	3.79939339107205	0.000335517652873697	0.00147336381067536	-0.299711	UP
HIF1A	0.595301341463415	11.1031655737705	3.79803	0.00033701545159648	0.00147807533158577	-0.303916	UP
CCDC66	0.256740500000003	6.20484278688525	3.79793398473912	0.000337118367754049	0.00147815399261758	-0.304204	UP
TMEM163	0.274542207317074	4.98565786885246	3.79758345646378	0.000337503924954996	0.00147947159038992	-0.305283	UP
MICU3	0.220933975609757	5.66932360655738	3.79572821031735	0.000339551616788694	0.00148732329952721	-0.310993	UP
FAIM2	0.335235207317073	4.45675852459016	3.79336579835969	0.000342176320089489	0.00149731192745574	-0.318261	UP
HAS2	0.367991597560977	3.6750931147541	3.7928515004774	0.00034275029031467	0.00149914104962538	-0.319843	UP
BICD1	0.281979731707317	6.45871836065574	3.79280849739861	0.000342798324677271	0.00149914104962538	-0.319975	UP
CSF1	0.248891170731711	5.71953950819672	3.79253751741669	0.000343101157262296	0.00149984959271686	-0.320809	UP
CREB5	0.342087804878049	4.79707786885246	3.7915839903301	0.000344168807026568	0.00150376092173326	-0.323741	UP
PLEKHG5	0.0686585853658537	4.58527557377049	3.79005557400666	0.000345886795443436	0.00151012924697368	-0.328441	UP
SZT2	0.107793365853659	4.86452327868852	3.78823613913556	0.000347942611551157	0.00151834264558977	-0.334033	UP
CYGB	0.392753573170731	4.90644540983607	3.78590612743202	0.000350592439349829	0.00152913863842802	-0.341193	UP
CLHC1	0.271205292682929	5.06046852459016	3.78409664306179	0.000352663619028902	0.00153708408362659	-0.346752	UP
XAF1	0.682824634146343	6.94199770491803	3.78251625618314	0.000354482153482802	0.00154455475392782	-0.351605	UP
EXOSC10	0.218100646341464	8.45307573770492	3.78211840766655	0.00035494136699088	0.00154616832893548	-0.352826	UP
POLK	0.212166939024391	8.32593950819672	3.78098628973804	0.000356251225364797	0.00155070916266148	-0.356302	UP
SMC4	0.234850292682928	7.00726819672131	3.77821030388179	0.000359482661976818	0.00156164870689929	-0.364822	UP
C3	1.96427290243903	6.46047	3.77780620835939	0.000359955391295809	0.00156308246682374	-0.366062	UP
C17orf78	0.163909987804879	3.18840950819672	3.77773262045661	0.000360041541836933	0.00156308246682374	-0.366288	UP
ANKRD13A	0.174445634146342	7.67769934426229	3.77684094884243	0.0003610870069108	0.00156666186036579	-0.369023	UP
DIAPH2	0.285051756097561	7.61578016393443	3.77552616812101	0.000362633864215935	0.00157258873950934	-0.373056	UP
AGER	0.141033243902441	4.64077983606557	3.77517323276458	0.000363050176754507	0.00157400168855132	-0.374139	UP
TMEM217	0.200463987804878	3.85043459016393	3.77349192118755	0.000365039696572478	0.00158183868514741	-0.379294	UP
NEFL	0.717549743902442	5.49535803278689	3.77221283823866	0.000366560242699656	0.00158724143926259	-0.383216	UP
LCE3B	0.218394548780489	5.24442327868852	3.77172271207831	0.000367144500031251	0.00158937566788043	-0.384718	UP
ZNF692	0.109261487804879	5.12369704918033	3.76953857689217	0.000369758968957422	0.00159870432663321	-0.391412	UP
IL7	0.290255804878049	4.82311196721311	3.76819066894327	0.00037138133785824	0.00160452235238605	-0.395541	UP
TEX12	0.131748304878049	3.06593163934426	3.76792486682553	0.000371702066213045	0.00160550924750676	-0.396355	UP
S100A4	0.545701634146342	7.10293606557377	3.76702075445033	0.00037279499402185	0.00160943065922464	-0.399125	UP
GAS7	0.244310073170732	4.41448540983607	3.76642083978468	0.000373521892888674	0.00161143468452706	-0.400962	UP
TENM4	0.181140341463415	3.56103606557377	3.76635199716472	0.0003736053942107	0.00161143468452706	-0.401173	UP
TNNT1	0.17665518292683	3.76182295081967	3.76610825591668	0.000373901179132707	0.00161184505019168	-0.401919	UP
TXK	0.201972500000001	4.08927950819672	3.76594910571804	0.000374094432099965	0.00161215102566642	-0.402407	UP
GNRHR	0.30482724390244	3.9104968852459	3.76588970034611	0.000374166591388716	0.00161215102566642	-0.402589	UP
EFHC1	0.211262097560978	6.34088983606557	3.76476011080562	0.000375541234677603	0.00161767316393814	-0.406047	UP
TGFBR1	0.310321890243907	8.06855950819672	3.76453847571876	0.000375811518280235	0.00161803602697189	-0.406726	UP
NUP188	0.151457646341463	6.21524590163934	3.76266539681577	0.000378103185185597	0.00162589043340378	-0.41246	UP
HMCN1	0.375869902439025	3.67544786885246	3.76173166475723	0.000379250575308831	0.00163001841040816	-0.415317	UP
CCDC82	0.221174292682928	7.57951213114754	3.75893070672388	0.000382712485769942	0.00164327350715437	-0.423886	UP
TROAP	0.124409743902439	4.00365016393443	3.7578545019073	0.000384050675132324	0.00164820563613413	-0.427178	UP
KLRG2	0.259718402439026	4.25511032786885	3.75674042599103	0.000385440672755222	0.00165335513240551	-0.430585	UP
KIRREL3	0.159843219512195	3.85939360655738	3.7564047097398	0.000385860478816761	0.00165474782261803	-0.431611	UP
TRIM5	0.205162512195121	6.5175531147541	3.75566651858568	0.00038678511110663	0.00165826428452536	-0.433868	UP
SIDT1	0.185993841463415	4.00465475409836	3.75553809845542	0.000386946182079569	0.00165826428452536	-0.434261	UP
IWS1	0.185445890243901	8.32314245901639	3.75421112810555	0.000388614298791786	0.00166409579349688	-0.438317	UP
TECPR1	0.0891008902439028	4.53182098360656	3.75404129414433	0.000388828291020804	0.00166460233670093	-0.438836	UP
ABCA10	0.242667097560976	4.0781031147541	3.7526839756495	0.000390542581376824	0.0016711187356626	-0.442984	UP
TAS2R50	0.470723670731707	3.63430754098361	3.74859313232849	0.000395753176249353	0.00169091887685611	-0.455479	UP
RP9	0.16047257317073	6.9607631147541	3.74808204830939	0.000396408811349965	0.00169330423983823	-0.45704	UP
NF1	0.151937573170732	9.67202147540984	3.74722782801799	0.000397506954070175	0.00169697425177543	-0.459648	UP
BTBD9	0.16092118292683	5.82728163934426	3.74718611131163	0.000397560657467222	0.00169697425177543	-0.459775	UP
ZNF540	0.148712756097561	4.28748147540984	3.74668972395907	0.000398200207629812	0.00169928714708365	-0.46129	UP
LCN10	0.0987030609756108	3.58127590163934	3.74530347007853	0.000399991488805138	0.00170651262111272	-0.465521	UP
ZNF761	0.200742426829269	6.64261573770492	3.7450134562522	0.000400367211267249	0.00170727807619086	-0.466406	UP
ACAP1	0.243871036585368	4.16116081967213	3.74451221860275	0.000401017377570589	0.00170963143761344	-0.467936	UP
CPNE5	0.104600097560975	3.65237098360656	3.74399242895951	0.000401692675173935	0.0017120907601018	-0.469522	UP
B3GNT2	0.395760951219512	8.15985426229508	3.74356717667035	0.000402245961423887	0.00171402896937949	-0.470819	UP
KCNN4	0.111344524390244	3.40042262295082	3.74334193473827	0.00040253931402284	0.00171405943195537	-0.471507	UP
PCP4L1	0.205895719512194	4.24481442622951	3.74323082807029	0.0004026840935056	0.00171421613373382	-0.471846	UP
EIF5B	0.19522756097561	11.0430885245902	3.74273622912861	0.000403329194129691	0.00171654220765643	-0.473355	UP
LGALS9	0.594398292682929	6.12540360655738	3.73918233245492	0.00040799367413622	0.00173512028555634	-0.484193	UP
ABRA	0.279168158536585	3.3661331147541	3.73898266498455	0.000408257262773387	0.00173581687330244	-0.484801	UP
AHR	0.549390109756098	10.578347704918	3.73619028375234	0.000411960707904752	0.00174942493976935	-0.493312	UP
DTL	0.385593975609757	3.83371672131148	3.73421937761855	0.000414593983060494	0.00175860735177258	-0.499317	UP
PARP12	0.309514195121952	6.41207213114754	3.73314296869993	0.000416038935331716	0.00176286997348596	-0.502596	UP
GALNT6	0.170822170731707	4.17919590163934	3.73260592025809	0.000416761659875095	0.00176550226786834	-0.504231	UP
GDAP1L1	0.102217121951221	3.94883131147541	3.73068764148454	0.000419352972639288	0.00177604714051322	-0.510072	UP
MSANTD2	0.273818341463414	6.56343983606557	3.73007635472114	0.000420181964484272	0.00177825914604366	-0.511933	UP
SMOC1	0.117794609756098	3.67173442622951	3.72836551998807	0.000422510441162309	0.00178684609485244	-0.51714	UP
BRIP1	0.166669292682927	3.34019262295082	3.72835914267132	0.000422519143850068	0.00178684609485244	-0.51716	UP
FAM71F2	0.167147451219513	3.99472950819672	3.72647819468538	0.000425093441549517	0.00179729589749934	-0.522883	UP
TREML4	0.11917562195122	3.37692114754098	3.72609655891263	0.000425617582327417	0.00179881958188111	-0.524044	UP
VIM	0.269184268292687	13.0570721311475	3.72511525365547	0.000426968152245434	0.00180303084247562	-0.527029	UP
FAM189A2	0.356953170731709	5.41096934426229	3.72223183616461	0.000430960355542047	0.00181636162449682	-0.535797	UP
MXD3	0.105886158536586	4.0597868852459	3.72212100002028	0.000431114522744634	0.00181657122301845	-0.536134	UP
NPY5R	0.312948926829269	3.90405672131148	3.72135350568529	0.000432183514694781	0.0018206345494311	-0.538467	UP
BTBD18	0.339945134146341	4.28507721311475	3.72053384780367	0.000433327960805467	0.00182501369255455	-0.540958	UP
EDNRB	0.994294914634145	8.34314508196721	3.71964814125625	0.000434567884923575	0.0018297796188972	-0.54365	UP
CCL19	1.79015506097561	6.52557147540984	3.71890967104469	0.000435604281943616	0.00183282556364956	-0.545894	UP
RAD51B	0.179234207317075	4.53556639344262	3.71880207345357	0.000435755485608559	0.00183301835953453	-0.54622	UP
CDON	0.476853670731709	5.59473770491803	3.71698885060235	0.000438311114962725	0.00184287733470187	-0.551729	UP
GPATCH2	0.206978353658537	5.84750409836066	3.7168478989173	0.000438510377166365	0.00184326957477809	-0.552157	UP
GNB3	0.0916939024390246	3.98982032786885	3.71581202840269	0.000439977438218549	0.00184898950480151	-0.555303	UP
WDR41	0.235462146341463	8.43542344262295	3.71568035164524	0.000440164262477738	0.00184932782162748	-0.555703	UP
STX1A	0.114402512195122	3.84571049180328	3.71381321432468	0.000442821551972893	0.00185735183868254	-0.561372	UP
CLDN6	0.147593853658538	3.20934442622951	3.71346318681091	0.000443321411571593	0.00185900015257384	-0.562434	UP
CARD8	0.275246902439026	6.58248901639344	3.71328575749525	0.000443574996923391	0.00185961520763689	-0.562973	UP
ZDHHC21	0.215527975609758	7.73807606557377	3.71184228677674	0.000445643192582757	0.0018677113987819	-0.567354	UP
C1QC	1.5662532195122	7.66155557377049	3.71165308740905	0.00044591495865713	0.0018677113987819	-0.567928	UP
KCNIP4	0.145652280487805	4.32886393442623	3.71022990206443	0.000447964307424044	0.00187440249298384	-0.572247	UP
HTT	0.153364975609761	7.51269737704918	3.70861732700142	0.000450297253338193	0.00188371102081879	-0.577138	UP
TMCO2	0.20010230487805	3.82614049180328	3.70748837486716	0.000451937439124978	0.00189011777257511	-0.580562	UP
TLK2	0.171291804878051	8.71302655737705	3.70727755604434	0.000452244357098123	0.00189094671811653	-0.581202	UP
ZNF35	0.289099695121953	6.20831540983607	3.70712366524801	0.000452468522904697	0.00189142934088063	-0.581668	UP
OSBP2	0.0981810975609765	4.44707557377049	3.70591565022858	0.00045423187716725	0.00189834437084266	-0.585331	UP
DNAAF1	0.122618134146341	4.08438196721311	3.70449171227413	0.000456318852269258	0.0019062544319646	-0.589647	UP
RGS19	0.0995365853658532	3.66020163934426	3.70447475175995	0.000456343765361654	0.0019062544319646	-0.589699	UP
EPHA3	0.663165621951221	4.2372537704918	3.70385147983451	0.000457260184165016	0.00190916554089445	-0.591588	UP
GRK1	0.108904987804877	3.21830393442623	3.70250506872703	0.000459245868187865	0.00191653613993755	-0.595668	UP
FAM13C	0.389942536585368	4.76638852459016	3.70198870599364	0.000460009583104368	0.00191926281806606	-0.597232	UP
ETV5	0.335031609756097	5.90532918032787	3.70159171853394	0.000460597563872363	0.0019207945399175	-0.598435	UP
CD209	0.34194654878049	4.16795442622951	3.70037633762777	0.000462402141783825	0.00192785782698654	-0.602117	UP
UTP20	0.195319451219512	6.72828278688525	3.70024315864681	0.000462600294069044	0.0019282217864934	-0.60252	UP
TTC7A	0.139479378048781	4.64876393442623	3.69856733504165	0.000465100638404902	0.00193817932544678	-0.607595	UP
VWA3A	0.127045707317074	3.52614737704918	3.69729816690786	0.000467002838182829	0.00194470849110656	-0.611438	UP
LMOD1	0.411206463414635	5.74863967213115	3.69693278247289	0.000467551844755214	0.00194652867105605	-0.612544	UP
MFGE8	0.620549963414636	6.46703245901639	3.69558266021923	0.000469585819228484	0.0019545287723523	-0.61663	UP
C19orf81	0.149362548780489	3.54445672131148	3.69544200999788	0.000469798196029853	0.00195466929002281	-0.617056	UP
EMILIN1	0.204161548780489	4.71495983606557	3.69250553591057	0.000474253185306385	0.00197112542538095	-0.62594	UP
KMT2E	0.167655609756101	11.212806557377	3.69053555452635	0.000477264480557194	0.00198080133018655	-0.631898	UP
YEATS2	0.205727999999999	7.64934819672131	3.68714010688151	0.000482497657546757	0.00199870546686551	-0.642162	UP
C11orf24	0.258698317073172	8.73275819672131	3.68605618882353	0.000484179740075686	0.00200471849532885	-0.645437	UP
PGBD1	0.189828158536588	5.57460491803279	3.68542864233932	0.000485156159671966	0.00200828325591009	-0.647333	UP
CPA3	1.17104262195122	4.30320672131148	3.68398362783042	0.000487411661582494	0.00201665995279874	-0.651699	UP
CRIP1	0.547083219512196	6.00271967213115	3.68228917374919	0.000490069270331813	0.00202572834794476	-0.656816	UP
GEN1	0.221805841463415	5.0131131147541	3.6818540906344	0.000490753891732389	0.0020280763109511	-0.658129	UP
GRM6	0.070355317073171	3.38029	3.68175361727344	0.000490912120545773	0.00202824831942356	-0.658433	UP
FOXL1	0.237120097560975	4.83898180327869	3.68114547317281	0.000491870886881062	0.00203106934013941	-0.660269	UP
PLEKHG6	0.0896182804878061	3.64065573770492	3.68081252596367	0.00049239655042675	0.00203245030805005	-0.661274	UP
EPHA2	0.225352914634147	5.61143721311475	3.6801304996606	0.000493475022773572	0.00203545282099206	-0.663333	UP
MMP7	2.29477834146341	10.4777	3.67833415374861	0.00049632635047171	0.00204624331360629	-0.668754	UP
MTBP	0.181849182926832	4.50755	3.67637001590486	0.000499462020490831	0.00205722055041854	-0.67468	UP
IQCB1	0.216853987804879	6.12533081967213	3.67569192990908	0.000500548945286185	0.0020607215039782	-0.676725	UP
SERBP1	0.212735853658538	13.2076163934426	3.6747627422531	0.000502042037850661	0.00206589051487447	-0.679527	UP
DDHD1	0.17677130487805	6.27264	3.67411511444297	0.000503085212060435	0.0020696935143281	-0.68148	UP
SERPINB8	0.245002926829269	5.27630409836066	3.6729075303103	0.00050503587353037	0.00207722723674326	-0.685121	UP
TPX2	0.369512731707317	4.09695901639344	3.67245860362579	0.000505762883708823	0.00207972567357713	-0.686474	UP
SCG5	0.397758573170733	4.16905442622951	3.67175154082092	0.000506909957029841	0.00208345741790573	-0.688605	UP
MDFI	0.133398926829269	3.79892557377049	3.67151027466158	0.000507301933108538	0.00208457590939993	-0.689332	UP
TMC7	0.209595926829269	3.85787295081967	3.67139541554709	0.000507488642082954	0.00208485059999785	-0.689679	UP
NUDCD3	0.122025000000002	5.54623180327869	3.67020061357164	0.000509434745287304	0.0020907410499212	-0.693279	UP
DPPA4	0.100340073170732	3.35974868852459	3.66993189437737	0.000509873417855081	0.00209167292414033	-0.694089	UP
SATB1	0.198751695121952	6.44989770491803	3.66893711544562	0.000511500493061972	0.002096259563328	-0.697086	UP
GTF2IRD2	0.149172756097563	8.0981606557377	3.66888158862838	0.000511591459487603	0.002096259563328	-0.697253	UP
SLC35C1	0.182837146341464	5.31374754098361	3.66830284836646	0.000512540496728453	0.00209965365051689	-0.698997	UP
GAL3ST3	0.39670293902439	5.54112590163934	3.66746903028182	0.000513910775048267	0.00210427589952673	-0.701508	UP
ZNF586	0.215584097560977	6.11357278688525	3.66587485822478	0.000516540345092281	0.00211305333079378	-0.706309	UP
PCGF6	0.13558874390244	6.03669491803279	3.66559252429011	0.000517007388979554	0.00211446661742543	-0.707159	UP
ZAP70	0.149523121951219	3.55237114754098	3.66494633358407	0.000518077851748946	0.00211817539217953	-0.709104	UP
OR6M1	0.301071463414634	3.65400950819672	3.66454586828778	0.000518742313880333	0.00212006668412465	-0.71031	UP
TMEM210	0.139163634146342	3.72111721311475	3.66395010687972	0.000519732321992971	0.00212361381459848	-0.712103	UP
ST8SIA1	0.14386118292683	3.48198508196721	3.65850881136564	0.000528858265404012	0.00215583798182268	-0.728474	UP
XPO1	0.134741512195125	8.01299196721311	3.65837128709066	0.000529090886287595	0.00215628089880188	-0.728887	UP
MAGI1	0.218905219512197	6.09392901639344	3.65674364899267	0.000531851448080366	0.00216550189323734	-0.733781	UP
MMP12	0.402541768292683	3.96437836065574	3.65606813397695	0.000533001190196213	0.00216967533402128	-0.735811	UP
BCL2L15	0.356145036585368	3.81801967213115	3.65549593846882	0.000533976935584484	0.00217263036667989	-0.737531	UP
RCC1	0.139252146341465	4.33617770491803	3.65535903545052	0.000534210644240971	0.00217307295274262	-0.737943	UP
RHBDF1	0.128069402439023	4.12830393442623	3.6550959649816	0.000534660008826839	0.00217439237632313	-0.738733	UP
GPR75	0.122627634146342	4.52899885245902	3.65501229292339	0.000534803009103122	0.00217446553070119	-0.738985	UP
SLC35B3	0.28569959756098	6.94754409836066	3.65484599920431	0.000535087322845969	0.0021751130856702	-0.739484	UP
CD248	1.03241146341464	11.8605459016393	3.65339406385416	0.000537575844658167	0.00218405501225853	-0.743847	UP
ITIH2	0.783534365853659	4.91759885245902	3.6521709621207	0.000539680728513255	0.00219019346443338	-0.747522	UP
RBP1	0.326257121951222	4.65531557377049	3.6520991860658	0.000539804494769801	0.00219019346443338	-0.747737	UP
S100B	0.222428146341465	3.6595068852459	3.65038489168193	0.000542768581823372	0.00220170632281617	-0.752886	UP
RLN3	0.129164792682927	4.08318918032787	3.64951922868564	0.000544271245249216	0.00220728702258449	-0.755485	UP
OPN1SW	0.22967336585366	4.20280262295082	3.64924751027845	0.000544743726433114	0.00220868819990154	-0.756301	UP
PRRX1	0.485927268292682	3.82760885245902	3.64676020352314	0.000549087041584963	0.00222422449961082	-0.763767	UP
ETV1	0.317242731707318	4.60100672131148	3.64651655261313	0.000549514275402083	0.00222543685828727	-0.764498	UP
PARP14	0.445776634146345	9.36152836065574	3.64608448272983	0.000550272675759771	0.00222798950702176	-0.765794	UP
CASP10	0.27536298780488	5.97133754098361	3.64587410497701	0.000550642307469108	0.00222896725532177	-0.766426	UP
RAB32	0.578081024390245	7.27164426229508	3.64578099462107	0.000550805977099136	0.00222911102039608	-0.766705	UP
EIF4EBP3	0.143795000000001	9.18357409836066	3.64495356287847	0.000552262479356671	0.0022339659455651	-0.769188	UP
ABCE1	0.197875402439025	7.80879672131148	3.64377975851314	0.000554334996259217	0.00224182816203972	-0.772709	UP
CD1C	0.943529792682928	4.72521426229508	3.64350394843793	0.000554823053383506	0.00224320381973558	-0.773536	UP
MELK	0.184956792682928	3.90382672131148	3.64307855078006	0.000555576615716743	0.00224528337680693	-0.774812	UP
DCHS2	0.204522451219514	3.41392540983607	3.64130924034477	0.000558721315876133	0.0022574677278396	-0.780117	UP
ERG	0.333474987804879	7.03268442622951	3.63988201831174	0.000561270369086385	0.00226566182406326	-0.784395	UP
UHRF2	0.162267207317075	6.0366093442623	3.63873134482859	0.000563333574356705	0.00227346268964282	-0.787844	UP
RAB3B	0.888513073170734	4.72204131147541	3.63818734317819	0.000564311508847667	0.00227688109137006	-0.789474	UP
HMGCR	0.241654256097562	6.86054885245902	3.63763146397817	0.000565312468059817	0.00228039078604649	-0.79114	UP
TAGLN	0.756625402439025	6.90449	3.63520231763979	0.000569706483703382	0.00229545848913013	-0.798416	UP
RABEP2	0.118678853658537	4.19531475409836	3.63328330860472	0.000573200740706412	0.00230899807407303	-0.804163	UP
PITPNM2	0.139160073170732	4.55468081967213	3.63085578495877	0.000577650225390475	0.00232584444917637	-0.811429	UP
HS3ST1	0.282948695121952	4.09982213114754	3.62887613631772	0.000581303152523215	0.00233892829863262	-0.817352	UP
SH3RF3	0.160777475609758	4.49153704918033	3.62731075383385	0.000584207246027234	0.00234952620517866	-0.822034	UP
FAM180B	0.173795024390245	3.46342704918033	3.62696951125087	0.000584842152614381	0.00235078771768726	-0.823055	UP
CALD1	0.339057085365857	10.6234703278689	3.6268183159095	0.000585123672831905	0.00235103746020747	-0.823507	UP
ZFHX4	0.277125792682927	3.63022737704918	3.62613993586705	0.000586388383199773	0.00235557495089535	-0.825535	UP
GDF11	0.227004329268293	5.72367918032787	3.62606139606257	0.000586534973963178	0.00235561979614766	-0.82577	UP
ITPRIPL2	0.177773548780487	5.53100163934426	3.62506520345923	0.000588397354823091	0.00236200867523491	-0.828749	UP
PTTG2	0.477534890243903	4.66883557377049	3.62383932951123	0.000590696864247884	0.0023688787215748	-0.832413	UP
CENPP	0.355735500000001	5.05162540983607	3.62306021700927	0.000592162784146343	0.00237383716696047	-0.834741	UP
CCL18	1.97756442682927	4.59037114754098	3.61938576372634	0.000599123242726428	0.00239887735726218	-0.845719	UP
CFH	1.14304746341464	11.5148818032787	3.61930300217409	0.000599280911308931	0.00239887735726218	-0.845966	UP
SLC9C1	0.165553926829268	3.57664295081967	3.6192538580993	0.000599374554137142	0.00239887735726218	-0.846113	UP
SLC35F5	0.277225865853657	9.50252163934426	3.61815530192539	0.000601471471030141	0.00240505626829845	-0.849393	UP
LEMD1	0.164613329268293	3.26869524590164	3.61761124910291	0.000602512543314051	0.00240811194356723	-0.851017	UP
DNAJC24	0.190386939024393	5.98863049180328	3.61745776653001	0.000602806550434744	0.00240873354887708	-0.851476	UP
SORBS2	0.29528725609756	6.32887426229508	3.61633361995265	0.000604964108868505	0.00241624470945093	-0.854831	UP
SEL1L3	0.523476292682928	5.07303672131148	3.61274311002313	0.000611904738658211	0.00244284393486824	-0.865545	UP
NUP43	0.232197853658536	7.90649540983607	3.61256299762893	0.000612254896386339	0.00244368097011106	-0.866083	UP
ACTA2	0.81586462195122	8.03679852459016	3.61184068537766	0.00061366106836635	0.00244873150336414	-0.868237	UP
POM121L12	0.16048806097561	3.02491852459016	3.61150962653025	0.000614306590342722	0.00245018317643231	-0.869224	UP
DGKA	0.338984219512196	4.95408885245902	3.61082753098343	0.000615638629658931	0.00245493313257392	-0.871258	UP
TMOD4	0.136752963414634	3.43907442622951	3.60905416442968	0.000619114667291206	0.00246766281458828	-0.876546	UP
LCN6	0.186535975609757	3.84918163934426	3.6073913181746	0.000622391057696219	0.00248015350688844	-0.881502	UP
DMAP1	0.124484731707319	6.09431606557377	3.60565110605169	0.000625837578938373	0.0024910340613396	-0.886687	UP
SLAMF1	0.30052237804878	3.57765295081967	3.60472705453758	0.000627675065047248	0.00249680614056004	-0.88944	UP
RIPK2	0.26442737804878	7.37291737704918	3.60470531023064	0.000627718365681789	0.00249680614056004	-0.889505	UP
ZDHHC3	0.140370439024392	6.7076693442623	3.60402370945561	0.000629077118852507	0.00250163863861923	-0.891535	UP
DENND2A	0.139914939024391	3.75133868852459	3.60223184911135	0.000632662527193864	0.00251404094337711	-0.896871	UP
SPTBN1	0.255068780487809	14.7990196721311	3.60210426746745	0.000632918551859742	0.00251404094337711	-0.897251	UP
PLVAP	1.05620090243902	5.32818852459016	3.6008846552696	0.000635370998546196	0.00252090400289976	-0.900881	UP
NOVA2	0.185164865853659	5.90291557377049	3.59974554200788	0.000637669750615961	0.00252887087145783	-0.904272	UP
PRR22	0.126856487804879	4.35098819672131	3.59786471227398	0.000641482654018118	0.0025411366357644	-0.909868	UP
FBLN1	0.343563256097563	4.83493606557377	3.59576870814757	0.000645757358762935	0.00255686398778113	-0.916103	UP
ZNF596	0.281666231707319	6.04735114754098	3.59554933192675	0.000646206332137306	0.00255805938579797	-0.916755	UP
DNAJB7	0.448318914634148	4.57213360655738	3.59443098731307	0.000648499752142472	0.00256305491678395	-0.920081	UP
AMY1A	0.221023951219512	5.64342508196721	3.59036825141219	0.00065689673957766	0.00259447363492593	-0.932155	UP
GRM5	0.142528085365854	3.37875606557377	3.59025553920387	0.000657131166711713	0.00259481033230046	-0.93249	UP
GREM1	0.330341036585367	3.97427	3.58876559461125	0.00066023756190837	0.00260589338593923	-0.936916	UP
ATAD3B	0.085957536585366	4.17183573770492	3.58557286687787	0.000666941264986087	0.00262936907596736	-0.946397	UP
SIAH3	0.189458036585366	3.98980114754098	3.58304653343068	0.000672291645077538	0.00264806179222797	-0.953894	UP
GSE1	0.109375207317076	6.16436098360656	3.58163722912704	0.000675294067549071	0.00265743760602831	-0.958075	UP
SNTG2	0.0800931097560982	3.44646557377049	3.58074763247292	0.000677195859195284	0.00266315730835242	-0.960714	UP
HBP1	0.166707890243906	9.42300606557377	3.58059818576126	0.000677515848330434	0.00266381344164999	-0.961157	UP
ST6GAL2	0.134382012195123	3.75433983606557	3.57997972755978	0.000678841596981206	0.00266668633765965	-0.962991	UP
PLD4	0.109237341463415	4.88944081967213	3.57952831087697	0.000679810828767232	0.00266981927197499	-0.96433	UP
HDC	0.11955798780488	3.37442114754098	3.57682063299018	0.000685652167685701	0.00268972345618518	-0.972357	UP
E2F6	0.177183280487806	5.02326590163934	3.57639418716727	0.000686576494458224	0.00269274217465758	-0.97362	UP
SLC5A4	0.512910329268292	4.85706950819672	3.57590970113943	0.000687628063729758	0.00269504338452353	-0.975056	UP
ANXA5	0.307902926829268	13.681931147541	3.57495539783584	0.000689703850656644	0.00270135302371575	-0.977884	UP
FUT5	0.126043890243903	3.95756852459016	3.57341657495705	0.000693063647855789	0.0027108498067919	-0.982442	UP
C18orf54	0.364457463414635	5.64536721311475	3.57281578942532	0.000694379600690337	0.00271538641510965	-0.984222	UP
SRSF6	0.224641268292686	9.85190639344262	3.57209107522379	0.000695970170757341	0.00272014611755933	-0.986368	UP
TCHP	0.17826473170732	6.13531327868852	3.57204750552502	0.000696065906016821	0.00272014611755933	-0.986497	UP
RACGAP1	0.275218756097562	5.38030409836066	3.56852274418382	0.000703852496493625	0.00274872256937811	-0.996931	UP
BDNF	0.0997555243902433	3.56650229508197	3.56790941029531	0.000705215860740548	0.00275281074544908	-0.998746	UP
APOL5	0.179060146341463	2.97837590163934	3.56721985659561	0.000706751653705454	0.00275756802704187	-1.00079	UP
TMSB15B	0.154852756097561	3.25153836065574	3.5660608304617	0.000709340243564139	0.00276580681384323	-1.00421	UP
BHLHE41	0.769780378048782	6.80792786885246	3.56517609940909	0.000711322288628426	0.00277265887067642	-1.00683	UP
ANXA8L1	0.119662926829268	3.65712918032787	3.56505178303289	0.00071160121410448	0.00277275795657109	-1.0072	UP
FKBP10	0.418213329268293	5.87158770491803	3.56418217367017	0.000713555247354632	0.00277974915397233	-1.00977	UP
TARDBP	0.174055365853659	10.6028180327869	3.56227252748759	0.000717864204256887	0.00279403221500208	-1.01542	UP
RELN	0.814881695121952	5.25608786885246	3.56210724677124	0.000718238308526115	0.00279486289451974	-1.0159	UP
RINT1	0.17706837804878	6.50224967213115	3.56181403268365	0.000718902439886437	0.0027968215252482	-1.01677	UP
CD36	0.458484695121952	4.3604393442623	3.5609119010488	0.00072094943960233	0.00280353108706527	-1.01944	UP
IL20RB	0.123439426829268	3.43391098360656	3.5598637409067	0.000723334754476188	0.00281029366079044	-1.02253	UP
PRC1	0.399447719512197	5.36027475409836	3.55921059267711	0.000724824930415415	0.00281356947994772	-1.02446	UP
TBL2	0.118211024390243	5.70818131147541	3.55871802913517	0.000725950659714196	0.00281668208232628	-1.02592	UP
TNFAIP8	0.288499512195123	5.31613950819672	3.5560617804375	0.000732050116752698	0.00283741997147976	-1.03376	UP
PNLIPRP1	0.0798909999999999	3.1598562295082	3.55180538849851	0.000741925714192008	0.00287126001019196	-1.04633	UP
CLMP	0.198602951219512	3.9791362295082	3.55170373873361	0.000742163102553929	0.00287126001019196	-1.04663	UP
LCE2D	0.248601451219512	3.30866327868852	3.55057882448604	0.000744795006783702	0.00288016103779362	-1.04994	UP
DCK	0.183373585365854	7.33527409836066	3.54761252371402	0.000751777751554164	0.00290522599656368	-1.05869	UP
MSH5	0.24809675609756	5.75963655737705	3.54686053059494	0.000753557831500958	0.00291081166358598	-1.06091	UP
RIF1	0.1547256097561	6.88532590163934	3.54586692538017	0.000755915992525562	0.00291927237433162	-1.06384	UP
SLCO5A1	0.160172146341463	3.60444868852459	3.54540403217931	0.000757016989783814	0.00292222670224138	-1.0652	UP
ABCA8	0.691178121951221	4.4482093442623	3.54349047856903	0.000761584607599778	0.00293855427342292	-1.07084	UP
TPSB2	0.513400804878049	4.15407967213115	3.53941604503072	0.00077139768348136	0.00297246152115081	-1.08284	UP
CENPI	0.143273207317075	3.5696568852459	3.53762460090433	0.000775750242069513	0.00298724810948796	-1.08811	UP
PPP1R1C	0.151929	3.53367704918033	3.53751636614213	0.000776013959967418	0.00298760221772317	-1.08843	UP
PRSS48	0.252453792682928	4.20060655737705	3.53521664552302	0.000781637502542465	0.00300725563353763	-1.09519	UP
PIF1	0.101558792682928	3.37877032786885	3.5331716507039	0.000786670689864884	0.00302320603073687	-1.10121	UP
GLT8D2	0.39084480487805	6.01122196721311	3.53303831069946	0.000786999937172389	0.00302320603073687	-1.1016	UP
VCY1B	0.204947036585368	3.44585278688525	3.53163997097171	0.000790460662080147	0.00303515954883489	-1.10571	UP
GAL3ST4	0.177078597560975	4.83084754098361	3.53150861089986	0.000790786505057303	0.00303574055814759	-1.10609	UP
RUNX1T1	0.238429402439026	5.72066032786885	3.53120861561425	0.000791531132132289	0.00303792862142741	-1.10698	UP
SRSF5	0.390403780487809	12.4331475409836	3.53051473692017	0.000793255983619036	0.00304320568572332	-1.10902	UP
HOXA3	0.150399402439024	6.02198262295082	3.52916145083042	0.000796630283483722	0.00305501567000034	-1.11299	UP
MDGA2	0.135367280487807	3.34564606557377	3.52788771370033	0.000799818697155078	0.00306567792382446	-1.11673	UP
FAM193A	0.11555643902439	6.77282508196721	3.52718691292076	0.000801578108425799	0.00307174479355769	-1.11879	UP
PMF1	0.127471804878049	6.4092937704918	3.52663398166792	0.000802968878431686	0.0030757191524864	-1.12042	UP
DPY19L2	0.378167597560976	5.56761672131148	3.5262118534647	0.000804032187501036	0.00307843624683976	-1.12165	UP
STMN3	0.162012756097564	5.13841081967213	3.5259033515747	0.000804810126851959	0.00308073665195048	-1.12256	UP
PATL1	0.182056695121952	9.76676147540984	3.52397989918029	0.0008096765956471	0.00309732014618115	-1.12821	UP
LYVE1	1.41655423170732	6.38648672131148	3.52352578590753	0.000810829608354475	0.00310104885833723	-1.12954	UP
NAV1	0.247936317073169	6.75684672131148	3.52231620453687	0.000813908405879642	0.00311213954976269	-1.13309	UP
OBSCN	0.0706100365853661	3.76904770491803	3.51842827973887	0.000823879930790179	0.00314680885291268	-1.14449	UP
CYP1B1	0.711928951219516	11.3052626229508	3.51831204433058	0.000824179824636149	0.00314726319862155	-1.14483	UP
MCM9	0.145784743902439	5.62855196721311	3.51730602675613	0.000826779744108052	0.00315649843481463	-1.14778	UP
PSMD5	0.250531731707317	6.79713918032787	3.51705952507662	0.000827417982922377	0.00315824191243182	-1.14851	UP
FGF18	0.166432146341463	3.7500562295082	3.51657745369217	0.000828667509020156	0.00316231738742795	-1.14992	UP
ZNF20	0.140061719512196	4.8301393442623	3.51548860729211	0.000831496394513028	0.00317241682082904	-1.15311	UP
C4BPB	0.143857817073172	3.32008081967213	3.51477891001982	0.00083334516604315	0.00317775695830282	-1.15519	UP
CD33	0.215657768292682	4.58762180327869	3.51345944423959	0.000836792779596931	0.00318842795362738	-1.15905	UP
ZBTB1	0.160458341463419	7.96060704918033	3.51294977057732	0.000838128123748207	0.0031928165975638	-1.16055	UP
SPON1	0.509041500000001	4.25748114754098	3.51095817346559	0.000843365543838254	0.00320995629530035	-1.16638	UP
BATF3	0.216652658536586	5.02144	3.51074753025621	0.000843921299421315	0.00321107062262916	-1.167	UP
SLC41A3	0.128074231707316	6.69777918032787	3.50995112155803	0.000846025669770742	0.0032170702459121	-1.16933	UP
ENC1	0.52199230487805	6.04223278688525	3.50987166349389	0.000846235897063759	0.0032170702459121	-1.16956	UP
PPP3CC	0.175221963414635	6.85803163934426	3.50771678021901	0.000851956169997008	0.00323416098230641	-1.17587	UP
EPHB3	0.113074487804879	3.6818968852459	3.50447367057798	0.00086063449773521	0.00326496760165894	-1.18535	UP
C1orf54	0.470318195121953	9.25145950819672	3.50318728231692	0.000864099985198115	0.00327597104240105	-1.18912	UP
PECAM1	0.566607926829271	12.2975098360656	3.50235400380186	0.000866351879260511	0.00328379267549735	-1.19155	UP
DLGAP5	0.309701743902438	3.84306868852459	3.50220912502461	0.000866743975388654	0.00328456311719178	-1.19197	UP
LYST	0.222845719512195	6.83593704918033	3.50183703890418	0.000867751751976884	0.00328766586231451	-1.19306	UP
NT5DC2	0.219536853658537	5.33025655737705	3.50109252849795	0.000869771563346572	0.00329316642856993	-1.19524	UP
VN1R1	0.460571682926829	4.29318557377049	3.49955495161817	0.000873957057799811	0.00330685426655861	-1.19973	UP
PHTF1	0.225674158536589	7.32319213114754	3.49808220217709	0.000877984013690469	0.00331992476828957	-1.20403	UP
CSPG4	0.146551609756098	4.52716590163934	3.4978587730615	0.000878596475825031	0.00332151860475996	-1.20469	UP
ERVK3-1	0.235322280487806	8.06051393442623	3.49678081623581	0.000881557067804619	0.00333053945208374	-1.20783	UP
CLEC5A	0.439401975609757	3.64813475409836	3.49512170339714	0.000886132314770304	0.0033470978247806	-1.21268	UP
KLHL14	0.284325768292683	4.85937770491803	3.49168070172317	0.000895693359111708	0.00337563898791356	-1.22272	UP
ZNF154	0.312590524390246	6.54983032786885	3.48979768411544	0.000900966828052233	0.00339354547021698	-1.22821	UP
ANLN	0.41364892682927	4.04932032786885	3.48743948942633	0.000907612629769719	0.00341414664407753	-1.23509	UP
SLFN13	0.224405695121953	4.00543655737705	3.48592450801888	0.000911906634176611	0.00342585399457192	-1.2395	UP
INCENP	0.164252475609755	5.08468770491803	3.48549	0.000913146021877869	0.00342902890858024	-1.24077	UP
HR	0.0819038170731701	4.01397360655738	3.48403499209103	0.000917289233494055	0.00344235791313821	-1.24501	UP
SP100	0.252688792682928	8.38237950819672	3.48347707959817	0.00091888429788652	0.00344703665115876	-1.24663	UP
ZNF177	0.21882881707317	6.19404016393443	3.4798467167318	0.000929327937261595	0.00348302739511488	-1.2572	UP
FOXM1	0.127786573170731	3.67077983606557	3.47949065507717	0.000930358281536816	0.00348613786063149	-1.25824	UP
CBWD6	0.237952121951222	7.90217803278689	3.47931579085013	0.000930864687282946	0.00348728416338565	-1.25875	UP
ABCC10	0.113617658536586	4.77580196721311	3.47858656279745	0.000932979348955948	0.00349294937489018	-1.26087	UP
CD44	1.02049140243903	7.13241655737705	3.47741261264144	0.00093639322435033	0.00350497605860763	-1.26429	UP
GUCY1A2	0.446165878048781	5.12944098360656	3.47551825405111	0.000941927076022495	0.0035241728458454	-1.2698	UP
KCNK7	0.14945763414634	4.10318213114754	3.47107082875289	0.000955041222336498	0.00356710049845846	-1.28272	UP
F10	0.154084463414634	3.54783196721311	3.47083728824858	0.000955734629818692	0.00356892403414906	-1.2834	UP
ANP32B	0.227415000000004	11.768937704918	3.46870330288107	0.000962092829096914	0.00358958444215181	-1.2896	UP
EBF1	0.486414304878052	9.26919770491803	3.46793329673252	0.000964396895629839	0.00359663799369327	-1.29184	UP
LRTM2	0.107033914634146	3.90478032786885	3.46567257044994	0.000971191884324534	0.00361965108976665	-1.2984	UP
CUL1	0.197163829268293	9.58189295081967	3.46448954086619	0.000974765753690878	0.00363141476112639	-1.30184	UP
ITGB6	1.16129740243902	5.4370806557377	3.46268569437495	0.000980239099998306	0.0036471184824322	-1.30707	UP
CASP2	0.181718304878046	7.14328803278689	3.46130537009904	0.000984447042958687	0.00366199141685701	-1.31107	UP
LIX1	0.786588268292682	5.56659147540984	3.45984643591952	0.000988913251403903	0.00367624644046153	-1.3153	UP
SPEG	0.0659638536585359	3.89020836065574	3.45957971518219	0.000989731833748966	0.00367850331543366	-1.31608	UP
MMP10	0.239102146341464	3.49725	3.45891400598737	0.000991777740789296	0.00368531980843602	-1.31801	UP
SMAD1	0.335471902439026	6.4228631147541	3.45864240111374	0.000992613608613772	0.00368763799834002	-1.3188	UP
LRRC37B	0.196991621951219	6.44825770491803	3.45842050022058	0.000993297007597679	0.00368938888536281	-1.31944	UP
PFKP	0.265512036585365	4.88490540983607	3.45517363867767	0.00100334769731742	0.00372115774992307	-1.32885	UP
SFRP4	1.00095259756098	4.68789491803279	3.45489673088728	0.00100420931656021	0.00372355933750761	-1.32965	UP
HTR2B	0.816354621951221	7.33463786885246	3.45335612652986	0.00100901584711906	0.00373899055065808	-1.33411	UP
MAD1L1	0.0756645609756088	4.36799950819672	3.45324293854803	0.00100936984113406	0.00373950564785642	-1.33444	UP
CD70	0.303552060975611	3.39143229508197	3.45187675329545	0.0010136518679088	0.00375200915531251	-1.33839	UP
MYEOV	0.142142280487806	3.58146475409836	3.45152628555903	0.00101475310977092	0.00375465126384925	-1.33941	UP
KLF12	0.35395017073171	7.69306393442623	3.45118802586582	0.00101581706717051	0.00375778861470945	-1.34039	UP
COLQ	0.126288841463415	3.53962016393443	3.45033203956647	0.00101851420164903	0.0037669649210043	-1.34287	UP
ABLIM1	0.547872109756099	6.75991540983607	3.44914251486999	0.00102227356065587	0.00378006511778234	-1.34631	UP
LRRC4C	0.197315548780489	3.54678442622951	3.44835333089331	0.00102477494302431	0.00378689937517844	-1.34859	UP
PPP1R3C	0.987273524390247	10.6222927868852	3.44788328995267	0.00102626753187792	0.00379080430016661	-1.34995	UP
INTS3	0.19683136585366	9.05061049180328	3.4476191189355	0.0010271072966637	0.00379229554620429	-1.35072	UP
P2RY14	0.595785914634148	4.2746437704918	3.44654587574176	0.00103052569923627	0.00380330235784333	-1.35382	UP
FAM214B	0.104366085365853	4.39252819672131	3.44584776939642	0.00103275503441587	0.00380991327012293	-1.35584	UP
PLAU	0.466152524390246	5.71220213114754	3.44422446261356	0.00103795659612421	0.00382666745082334	-1.36053	UP
SNIP1	0.222549195121951	6.54202524590164	3.44381991846811	0.00103925673712461	0.00383064879964939	-1.3617	UP
ANKUB1	0.241565048780489	4.68722639344262	3.44311252658777	0.0010415338934585	0.0038378834786121	-1.36375	UP
KLHL6	0.188858512195122	4.03397868852459	3.44307314752597	0.00104166079697181	0.0038378834786121	-1.36386	UP
NRG3	0.248976548780489	5.23885639344262	3.44165096830719	0.00104625376673024	0.00385317341065122	-1.36797	UP
ARHGAP27	0.116988939024391	3.97033540983607	3.43991510618937	0.00105188579895821	0.00387309517084655	-1.37298	UP
MAMDC4	0.0782755853658541	4.74282245901639	3.43815531103157	0.0010576248058906	0.00389175499760124	-1.37807	UP
RPGRIP1L	0.178349573170734	5.32792180327869	3.43750312693324	0.00105975922175397	0.00389795980190072	-1.37995	UP
ATXN1	0.251218146341461	6.50443754098361	3.43622670663523	0.0010639484063521	0.00391088727389866	-1.38363	UP
ZNF343	0.123991268292684	5.24089639344262	3.43438408769482	0.00107002352989229	0.00393155667066889	-1.38895	UP
FNDC1	0.532239865853659	3.58324049180328	3.43418594398052	0.00107067876457272	0.0039331333539552	-1.38952	UP
FAM193B	0.0983186707317083	5.84662754098361	3.43370600029916	0.0010722674501012	0.00393813767463265	-1.39091	UP
ZBTB39	0.209992707317074	6.37194163934426	3.43222703469471	0.00107717710681259	0.00395449949259144	-1.39517	UP
NHSL2	0.242144621951221	5.27671344262295	3.4319678481277	0.00107803970755368	0.00395567727356737	-1.39592	UP
DOCK10	0.627616475609758	6.34071508196721	3.43192566050201	0.00107818017442698	0.00395567727356737	-1.39604	UP
SLC12A8	0.0899245731707312	4.01232360655738	3.43044276088754	0.00108312863261287	0.00397215674376307	-1.40032	UP
ADAMTS12	0.159100390243902	3.36672032786885	3.42968723168719	0.00108565811203689	0.00397975494220646	-1.40249	UP
ZNF417	0.253678073170736	6.61168393442623	3.4270140458891	0.00109465282893524	0.00400850343294729	-1.4102	UP
COLEC12	1.63755447560976	6.66143786885246	3.42547057476094	0.00109987839181078	0.00402627545805598	-1.41464	UP
MLKL	0.274680512195123	5.77925032786885	3.42495486187478	0.00110162964561417	0.00403150558716872	-1.41613	UP
PPFIBP1	0.283195000000001	10.9250491803279	3.42426214065407	0.0011039861401137	0.00403843005702161	-1.41812	UP
PDE6C	0.109254426829269	3.19723180327869	3.42068843577184	0.00111621919358971	0.00407632094337591	-1.42841	UP
NHLRC3	0.229292512195123	7.66762163934426	3.41840721327134	0.00112409500041699	0.00410077777626954	-1.43497	UP
PLCB4	0.396326658536585	5.99120049180328	3.41787897931068	0.00112592619116771	0.00410659680628456	-1.43649	UP
ZC3H4	0.191215451219516	7.05785836065574	3.41772564100667	0.0011264582868991	0.0041076761933591	-1.43693	UP
CDH3	0.337638475609756	4.28006983606557	3.4173147322942	0.00112788534617208	0.00411115626808827	-1.43811	UP
FCRL5	0.115662195121951	3.17321016393443	3.41537298455739	0.00113465210153718	0.00413322275479322	-1.4437	UP
ZFYVE28	0.445406597560976	4.45590114754098	3.41417583151553	0.00113884317298716	0.00414501739923385	-1.44714	UP
ABHD2	0.350421451219515	7.00084967213115	3.41300201283878	0.0011429667837882	0.00415567814322991	-1.45051	UP
ASPM	0.286611951219513	3.59593081967213	3.4112575405142	0.00114912122055134	0.00417543649681845	-1.45552	UP
LEF1	0.476483841463416	4.60552213114754	3.41056996062295	0.00115155558813729	0.00418340808271929	-1.4575	UP
SF1	0.135738451219515	9.53395754098361	3.40829469952039	0.00115964597778209	0.00420840436835836	-1.46403	UP
WDR73	0.302410560975612	6.68757655737705	3.40586145133991	0.00116835767057065	0.00423825095347359	-1.47101	UP
OR1L3	0.234315865853659	3.74296049180328	3.40485545399242	0.00117197748664314	0.00424960942311253	-1.4739	UP
PARVB	0.139579256097563	5.53472606557377	3.40374176149249	0.00117599719597719	0.00426151983892235	-1.47709	UP
SH2B3	0.313276146341464	6.58185065573771	3.40278657808723	0.00117945518286832	0.00427277122747037	-1.47983	UP
ADAM28	0.505474707317074	5.84057229508197	3.40210874220433	0.00118191494285779	0.00428028909349747	-1.48177	UP
S100A3	0.34509212195122	3.30649016393443	3.40192010023724	0.00118260035811354	0.00428187981453518	-1.48231	UP
HDAC10	0.0783677804878069	4.39885442622951	3.40182377111002	0.00118295050725899	0.00428225621712026	-1.48259	UP
CCDC179	0.245586317073172	3.77653721311475	3.39879758064638	0.00119400057590451	0.00431956031973439	-1.49126	UP
SCARA3	0.366914841463414	4.38201639344262	3.39655222941863	0.00120226248013188	0.00434764107680123	-1.49769	UP
TTC27	0.167791951219514	6.89252819672131	3.39593764517723	0.00120453329258947	0.00435390887830031	-1.49945	UP
ROBO3	0.083173048780488	3.56988819672131	3.39382162550767	0.00121238280493591	0.00437786724290122	-1.50551	UP
INTS6	0.127491512195122	6.32791901639344	3.39283388606892	0.00121606343561746	0.0043902464506289	-1.50834	UP
ARFGEF1	0.126134975609759	9.37255524590164	3.39236504048635	0.00121781420097515	0.00439554818771972	-1.50968	UP
ADAMTSL1	0.205778231707318	3.55480245901639	3.39230531898921	0.00121803738443193	0.00439554818771972	-1.50985	UP
ARHGAP15	0.668737451219514	5.2099937704918	3.39153098597166	0.00122093462767222	0.00440508959007065	-1.51207	UP
CENPM	0.117373329268293	3.8549837704918	3.39026330139213	0.00122569187376199	0.00441919096409372	-1.51569	UP
CHIT1	0.166515707317074	3.63007639344262	3.39000301323979	0.00122667082599864	0.00442120023775807	-1.51644	UP
KRT84	0.124014597560976	3.12241557377049	3.38992799796311	0.00122695309818907	0.00442130146880065	-1.51665	UP
PI16	0.28900086585366	5.55122098360656	3.38978862370575	0.0012274777075498	0.00442227573428359	-1.51705	UP
TBC1D16	0.153446670731708	3.94387278688525	3.38734886031827	0.00123669550019618	0.00445179667434031	-1.52402	UP
GRM8	0.114667451219513	3.38669606557377	3.38665790690482	0.00123931790099776	0.00445939089159185	-1.526	UP
YY2	0.205959060975609	3.82276	3.38546560709032	0.00124385545452723	0.00447479250797241	-1.52941	UP
COL4A1	0.712101939024393	7.93047639344262	3.38518728781904	0.00124491691844929	0.0044776850453902	-1.5302	UP
CD200R1	0.279281439024391	3.42189475409836	3.38492193214324	0.0012459297391945	0.00448040146445093	-1.53096	UP
TNFRSF12A	0.896202804878049	9.63696081967213	3.38319764991971	0.00125253006395466	0.00450227483621147	-1.53589	UP
GAPVD1	0.17180630487805	7.79916786885246	3.38308516099119	0.00125296180387744	0.00450289620178599	-1.53621	UP
ZKSCAN4	0.190084731707317	4.79872786885246	3.38002277155087	0.00126476967592228	0.00454064060742872	-1.54495	UP
PDLIM4	0.148923951219512	3.89088442622951	3.37746879291831	0.00127469763606872	0.00457250787415535	-1.55224	UP
SLC2A4	0.102007341463414	3.53633131147541	3.37676101766636	0.00127746195135488	0.00458059654485684	-1.55426	UP
CSF2RA	0.324157524390244	4.58658786885246	3.37589524574763	0.00128085105301421	0.00459174015171665	-1.55673	UP
FAR1	0.226296463414632	8.21190590163934	3.37576648605459	0.00128135581407165	0.00459227871646874	-1.55709	UP
ETS1	0.363387439024386	10.9284790163934	3.37388462016239	0.00128875456239237	0.00461721871436723	-1.56246	UP
HEATR3	0.208741695121953	6.38862229508197	3.37298202260979	0.00129231753322654	0.00462712457244596	-1.56503	UP
ARMC9	0.121870792682929	5.1379406557377	3.37254338091308	0.00129405241623614	0.0046323827388375	-1.56628	UP
EVA1C	0.184421817073172	5.39592114754098	3.37159563404368	0.00129780839582067	0.00464391673254571	-1.56898	UP
MYO18B	0.0686067560975614	3.56860573770492	3.3700510051902	0.00130395195176671	0.00466302225514602	-1.57338	UP
MS4A14	0.19146980487805	3.46781081967213	3.36763432143081	0.00131361917834112	0.00468891688653096	-1.58026	UP
PNPT1	0.151110304878048	7.71994344262295	3.36692947482181	0.00131645144500856	0.00469806246091072	-1.58227	UP
ADAMTS10	0.103281560975612	4.23470475409836	3.36600374948033	0.00132018003280709	0.00470943631883644	-1.58491	UP
ACSBG1	0.0799569024390254	3.43226852459016	3.36587833111335	0.00132068595344958	0.00471027506137012	-1.58526	UP
BEAN1	0.146606621951221	4.92588737704918	3.3657324020498	0.00132127484212169	0.00471140930788535	-1.58568	UP
EIF3A	0.158215853658545	11.5955918032787	3.36387268582141	0.00132880139370412	0.00473339574894318	-1.59097	UP
ACAP2	0.151091402439026	7.80160573770492	3.36295608357648	0.00133252591230609	0.00474473550018386	-1.59358	UP
ACSM1	0.195648841463416	4.12159918032787	3.36076161617804	0.00134148303238599	0.00477368164184162	-1.59982	UP
ADAM9	0.29141793902439	10.2182655737705	3.35741199290757	0.00135526491831656	0.00481779644169186	-1.60934	UP
CYB561D1	0.147245121951221	5.96061803278689	3.3563284012266	0.00135975187892911	0.00483078516791115	-1.61241	UP
INSL4	0.605255670731707	4.06448868852459	3.35568333341595	0.00136242965160383	0.00483742511149119	-1.61425	UP
TNFRSF4	0.106708658536585	4.18413721311475	3.35567276722617	0.0013624735548819	0.00483742511149119	-1.61428	UP
SLC37A3	0.162565999999999	6.08971967213115	3.35566382404379	0.00136251071549204	0.00483742511149119	-1.6143	UP
UTRN	0.277115609756098	12.8049180327869	3.35552592006259	0.00136308385380584	0.00483768221854699	-1.61469	UP
CASP8	0.234903097560975	6.10078868852459	3.35543232460486	0.00136347297264786	0.00483807606818378	-1.61496	UP
EXOC6	0.324326512195122	7.31373295081967	3.35490425606023	0.00136567036086307	0.00484488481681668	-1.61646	UP
IRF8	0.535266731707318	5.34674344262295	3.35478564770672	0.00136616437152566	0.00484564907796032	-1.6168	UP
CNN1	0.380585536585366	4.04490639344262	3.35441607771945	0.00136770473483753	0.00484814676131323	-1.61785	UP
NXPH3	0.119435878048781	3.16301557377049	3.35345064998037	0.00137173637221246	0.0048584773891801	-1.62059	UP
ADAMTS3	0.55735267073171	4.32772459016393	3.35325840241373	0.00137254053969338	0.00485967274580484	-1.62113	UP
FGF7	0.863897987804879	4.61013524590164	3.35323639050608	0.00137263264344827	0.00485967274580484	-1.62119	UP
MICAL1	0.17677248780488	4.72911229508197	3.35183939623933	0.00137849000399266	0.00487941699825975	-1.62516	UP
TMEM65	0.236775365853659	6.97303409836066	3.35120904182482	0.00138114069765482	0.0048848233621407	-1.62695	UP
PPM1J	0.0908453902439024	3.48111901639344	3.34895885854735	0.00139064223584975	0.00491386870519469	-1.63333	UP
RBM4B	0.148853085365855	6.87324229508197	3.34817903477664	0.00139394947322242	0.004924118021371	-1.63554	UP
SFRP5	0.107889109756099	2.93856213114754	3.3478940725932	0.00139515985203457	0.00492739298807904	-1.63635	UP
SPINK13	0.133775634146342	3.5086037704918	3.34599222317915	0.00140326342881643	0.0049509866289722	-1.64174	UP
KRT17	0.307814134146342	4.52157196721311	3.34425108062934	0.00141072121415051	0.0049722562915773	-1.64668	UP
MRAP	0.148834317073171	3.97410918032787	3.34367568795305	0.00141319399545562	0.00497996279516918	-1.64831	UP
DIAPH1	0.304907792682929	8.23494852459016	3.34283879274828	0.00141679790619237	0.00499088990627589	-1.65068	UP
REM1	0.19972243902439	3.99309967213115	3.34255318700087	0.00141802979170918	0.00499396845454332	-1.65149	UP
WFDC5	0.145920390243903	3.34186163934426	3.34245147737094	0.00141846873374459	0.00499450306776386	-1.65178	UP
GAS2L3	0.323564024390244	4.13705245901639	3.34143730095402	0.0014228525773979	0.00500892485959505	-1.65465	UP
SPRTN	0.123949	5.03350114754098	3.33930025639794	0.0014321320123955	0.00503649499062018	-1.6607	UP
MST1R	0.0820508170731706	3.83145540983607	3.3386772489447	0.00143484796368077	0.00504400676642347	-1.66246	UP
TMEM161B	0.167360792682927	5.62458590163934	3.33798484287355	0.00143787215889156	0.00505361655521514	-1.66442	UP
CACNB1	0.159854817073171	4.68727590163934	3.33406722917176	0.0014550966440569	0.00510693119990432	-1.6755	UP
MYO9B	0.199566475609755	5.98960934426229	3.33361734183738	0.00145708707677225	0.0051128853365698	-1.67677	UP
PRPF40B	0.148801914634149	5.36699590163934	3.33285466839993	0.00146046724005205	0.00512132924040599	-1.67893	UP
ZWILCH	0.238829695121952	5.70475737704918	3.33122975583558	0.00146769354399561	0.00514076953368097	-1.68352	UP
CD84	0.606565902439024	3.95944983606557	3.33064920962674	0.00147028352058648	0.00514776802678768	-1.68516	UP
INSL3	0.146489695121951	4.85554278688525	3.33046566252044	0.00147110327205354	0.00514960159269455	-1.68568	UP
LRP1	0.517020500000002	6.96907508196721	3.32994978258048	0.00147340958746668	0.00515576061675146	-1.68714	UP
ALDH1A3	0.257459243902439	4.10713737704918	3.32856562803736	0.00147961452499995	0.00517627012225446	-1.69105	UP
GALNT5	0.260649743902439	3.60470131147541	3.32840925564063	0.00148031706536834	0.00517664556393585	-1.69149	UP
UHRF1	0.102570060975609	3.58992803278689	3.32695415247349	0.00148686957806103	0.00519329506843246	-1.6956	UP
TMEM212	0.0680772317073175	3.46115032786885	3.32611792206902	0.00149064760580725	0.00520440073372366	-1.69796	UP
OLFML3	0.194525158536585	3.81430491803279	3.32544240892427	0.00149370613857197	0.00521298647157321	-1.69987	UP
ZNF782	0.140995804878051	5.59971967213115	3.32360779058903	0.00150204268600002	0.00523787700085895	-1.70504	UP
CDCA7L	0.382582500000001	4.7583331147541	3.32323594083272	0.00150373772292922	0.00524168616285188	-1.70609	UP
SPATA21	0.0767674634146354	3.86084180327869	3.32262979445983	0.0015065046458312	0.00525027886387256	-1.7078	UP
NCAPD2	0.163232426829271	6.39893409836066	3.32243609309518	0.00150738986185023	0.00525125961486539	-1.70835	UP
C1S	0.398064219512197	6.17045836065574	3.32181649427874	0.00151022472834343	0.00525840248722512	-1.7101	UP
KMT2D	0.157105195121952	6.78153229508197	3.32130686724431	0.00151256020818359	0.00526505348431968	-1.71153	UP
COQ2	0.244526902439025	5.48893114754098	3.32102044016418	0.00151387431993387	0.00526732675570105	-1.71234	UP
DIS3	0.138495914634147	8.51961491803279	3.32099977620601	0.00151396916669565	0.00526732675570105	-1.7124	UP
RANBP2	0.156290573170732	10.4761742622951	3.32096653519772	0.00151412175339227	0.00526732675570105	-1.71249	UP
CEP192	0.196746719512193	7.22663409836066	3.31932677261525	0.00152166681993705	0.00529040029302121	-1.71712	UP
DCLK1	0.275060256097561	3.61216606557377	3.31624259205232	0.00153595432216079	0.00533154848925658	-1.72581	UP
MZB1	0.200517024390247	4.34136573770492	3.31565873461838	0.00153867325732516	0.00533992071785991	-1.72745	UP
IGSF9B	0.121936878048779	4.12796557377049	3.31440810921655	0.00154451251713563	0.00535758948150055	-1.73097	UP
UTS2	0.457243097560976	4.13878032786885	3.31437049369363	0.00154468847014633	0.00535758948150055	-1.73108	UP
PTGFRN	0.335100914634148	5.44285426229508	3.31340331421761	0.00154921911609462	0.00537047162746545	-1.7338	UP
SIAH1	0.115882231707318	4.83677655737705	3.30993723934812	0.00156555873408801	0.00542240713276122	-1.74356	UP
DHCR24	0.509476195121954	7.31475081967213	3.3086052867278	0.00157188089444532	0.00543997140429405	-1.74731	UP
B3GALNT2	0.199147048780489	6.29690393442623	3.3062626671144	0.00158305867982349	0.00547647626826766	-1.75389	UP
ADAM23	0.147838426829269	3.43935131147541	3.3056553747986	0.0015859685807192	0.00548436133062223	-1.7556	UP
SAA1	0.393153268292683	4.01496655737705	3.3050410625421	0.00158891725000239	0.00549346584109352	-1.75733	UP
RAB6B	0.172741170731707	5.67166672131148	3.3046169369551	0.00159095604848897	0.0054994216032228	-1.75852	UP
LDHAL6B	0.461850195121952	4.92422590163934	3.30450357555621	0.00159150140157001	0.00550021366558885	-1.75884	UP
ASPHD1	0.284311609756098	5.09052868852459	3.30279588957577	0.00159973800749344	0.00552538580268881	-1.76363	UP
CRISPLD2	0.572615012195124	4.7688368852459	3.30218572211724	0.001602690735925	0.00553448534061533	-1.76535	UP
IQGAP3	0.105589414634148	3.76612393442623	3.30134742772105	0.00160675579963146	0.00554522031325189	-1.7677	UP
C11orf96	0.118277951219512	3.08625229508197	3.30061138456594	0.00161033303954716	0.00555646357664813	-1.76977	UP
SPECC1	0.374164414634145	6.23411655737705	3.29961742024659	0.00161517571971421	0.0055698585386021	-1.77256	UP
SPIN2A	0.20892118292683	4.82438393442623	3.29863441954953	0.00161997848629149	0.00558531333806821	-1.77532	UP
FAM177B	0.176240256097562	4.09818606557377	3.29835007834027	0.00162137023555238	0.00558900393919899	-1.77612	UP
COLEC10	0.223557195121953	3.72674475409836	3.29780026812425	0.00162406455923096	0.00559718227526517	-1.77766	UP
GPRC5D	0.29913868292683	3.76366442622951	3.29759682945555	0.00162506257203269	0.00559951235696052	-1.77823	UP
SLC38A2	0.300473536585363	13.4069426229508	3.2974109821308	0.00162597479199736	0.0056015459560313	-1.77875	UP
FAM156B	0.240294634146341	6.13034950819672	3.29728265967494	0.0016266049364666	0.00560260718116833	-1.77911	UP
KIAA1755	0.0875178902439044	3.68096	3.2967896751811	0.00162902794424976	0.00560873160377679	-1.7805	UP
NFATC2	0.336986060975612	5.48780032786885	3.29638240249361	0.00163103224672708	0.00561452105671301	-1.78164	UP
LURAP1	0.26184404878049	4.61085754098361	3.29619597438178	0.00163195048690148	0.00561657039358218	-1.78216	UP
MROH7	0.100474463414636	3.88553901639344	3.29485782924065	0.00163855575557177	0.00563707254992392	-1.78592	UP
GTF2I	0.141983292682927	12.1569163934426	3.29098598277445	0.00165780996286497	0.00569317798500953	-1.79677	UP
KCNK15	0.174772817073173	4.74588475409836	3.28942717213106	0.00166562177982684	0.0057177472347164	-1.80114	UP
RET	0.128678012195122	3.70353	3.28894527933818	0.00166804374703052	0.00572493151851792	-1.80249	UP
ANXA3	0.515889402439022	5.71990983606557	3.28867748443633	0.00166939110412636	0.00572632827539664	-1.80324	UP
ME3	0.203756170731709	5.18789786885246	3.28851547711554	0.00167020670980486	0.00572704300113574	-1.80369	UP
RAD52	0.14399956097561	4.77013459016393	3.28760945140846	0.00167477491051886	0.00574123665620122	-1.80623	UP
ALPK1	0.148809585365854	5.27739655737705	3.28735291074441	0.00167607053145673	0.00574454597520363	-1.80695	UP
EML6	0.0998907073170736	3.5026906557377	3.2867475360487	0.00167913163279063	0.00575163757793625	-1.80864	UP
CYP3A43	0.0960385853658545	3.43100852459016	3.28595640708321	0.00168313994988791	0.00576119667959952	-1.81086	UP
DAPL1	1.10343886585366	9.02048213114754	3.28593526639966	0.00168324718441559	0.00576119667959952	-1.81091	UP
ARL10	0.114764012195123	4.42464196721312	3.28128342534946	0.00170700050491033	0.00583331370970733	-1.82393	UP
MED20	0.136552829268292	4.97861540983607	3.28003116705986	0.00171344855697217	0.00585304874312136	-1.82743	UP
KRIT1	0.143336731707318	9.08637508196721	3.27836762253494	0.00172204987413949	0.00587665990009464	-1.83208	UP
GPR143	0.152954817073172	3.80691819672131	3.27800934102892	0.00172390767611146	0.00588184584509272	-1.83308	UP
RSPH6A	0.0936639634146332	3.63014196721311	3.27781988752138	0.00172489081497376	0.00588370597950514	-1.83361	UP
GOLGA6A	0.141247353658538	4.37773524590164	3.27777393007349	0.00172512938343545	0.00588370597950514	-1.83374	UP
DNTTIP2	0.124808963414636	8.08092049180328	3.27593886545418	0.0017346807773968	0.00591512202353262	-1.83887	UP
RRP12	0.105699073170732	4.41287163934426	3.27537213683833	0.00173764061685669	0.00592064171767467	-1.84045	UP
MYLK2	0.124506121951221	3.42701344262295	3.27536823129375	0.00173766103074216	0.00592064171767467	-1.84046	UP
ZMYM2	0.190458658536588	9.30050819672131	3.2740819340521	0.00174439667900027	0.00593584582195568	-1.84405	UP
CSF1R	0.50053943902439	5.86631114754098	3.27180111924726	0.00175640058444557	0.00597279213408528	-1.85042	UP
RASSF3	0.184639463414636	7.12664393442623	3.27168259653285	0.00175702648986453	0.00597375269052064	-1.85075	UP
NNMT	0.594450999999999	4.65843803278689	3.27139530008942	0.00175854454263557	0.00597774550998692	-1.85155	UP
KIF19	0.0760876585365855	3.6926068852459	3.26995306310255	0.00176618389721844	0.00600019584144873	-1.85558	UP
EDNRA	0.727408524390246	7.49767442622951	3.26974441757054	0.00176729165160031	0.0060016588079985	-1.85616	UP
DCDC2	0.775219109756096	10.0130254098361	3.26974197727932	0.00176730461162288	0.0060016588079985	-1.85616	UP
MAN2B1	0.262635073170733	5.99926721311475	3.26942779184833	0.00176897395134461	0.00600498300345201	-1.85704	UP
RNF223	0.157817780487805	4.18860524590164	3.26895235270135	0.00177150289321345	0.00601239440479115	-1.85837	UP
NEDD4	0.229026439024391	7.53987180327869	3.26847710286247	0.00177403423045873	0.00601872969453398	-1.85969	UP
PLSCR1	0.373756926829271	7.84407967213115	3.26621780418557	0.00178611465397065	0.00605607763960339	-1.86599	UP
ZNF80	0.189775414634147	3.40137196721311	3.26608119387364	0.0017868475843294	0.00605738196878299	-1.86637	UP
CADM3	0.641477536585367	5.01878803278689	3.2659772041548	0.00178740569120051	0.00605809325657476	-1.86666	UP
CARD9	0.0674213414634153	4.13237098360656	3.26443797450186	0.00179568586788947	0.0060837865185176	-1.87095	UP
NCKAP5L	0.100744987804879	4.09342934426229	3.26388984135334	0.00179864322188573	0.0060926193186914	-1.87248	UP
FAR2	0.273287646341465	5.90028163934426	3.26381503452719	0.00179904718412886	0.00609280115279153	-1.87269	UP
FSCN2	0.103578280487806	4.00263868852459	3.26100522159054	0.00181428238387829	0.00613842205508247	-1.88051	UP
KCNK3	0.142056987804879	5.32360442622951	3.26061154625751	0.0018164266223798	0.00614328692779978	-1.88161	UP
FHL3	0.209099329268293	5.03101967213115	3.26054146158709	0.00181680860388703	0.0061433843032681	-1.8818	UP
PLN	0.993796268292684	8.37313442622951	3.25859689430601	0.00182743725751662	0.00617450050877958	-1.88722	UP
IGFBP1	0.514164609756099	4.13101704918033	3.25839236451018	0.00182855857602923	0.00617471323460539	-1.88779	UP
ZBED6	0.160907804878052	10.778231147541	3.25804297956662	0.0018304755497652	0.00617998674546117	-1.88876	UP
IL32	0.694727134146341	7.79604524590164	3.25769805507367	0.00183236990580102	0.00618398178919344	-1.88972	UP
SMKR1	0.236780731707317	4.23079770491803	3.25669086759458	0.0018379120360559	0.00620027966546864	-1.89252	UP
CRISPLD1	0.179621573170732	3.31454475409836	3.25549748925552	0.00184449911851222	0.00621526882359582	-1.89584	UP
C5orf34	0.160396268292684	3.60678032786885	3.25521395141798	0.00184606742396419	0.00621835127709004	-1.89663	UP
C1orf185	0.196991195121951	3.72890491803279	3.2551968259275	0.0018461621887153	0.00621835127709004	-1.89667	UP
KCNMA1	0.198241426829268	3.82450573770492	3.25513824306467	0.00184648639451363	0.00621835127709004	-1.89684	UP
PDLIM7	0.186213268292684	5.64482573770492	3.25469728712541	0.00184892842687488	0.00622529731563411	-1.89806	UP
RFC4	0.159393780487806	4.64911852459016	3.25463659871563	0.00184926475968043	0.00622529731563411	-1.89823	UP
NUP205	0.133165292682929	6.68448754098361	3.25360839973464	0.0018549717576123	0.00624209300675342	-1.90109	UP
NFKBIZ	0.478555731707316	6.35595721311475	3.25329638972776	0.00185670683839476	0.00624551513189681	-1.90196	UP
RNPC3	0.343658000000001	7.22073524590164	3.25293852062752	0.00185869882116806	0.00625100682432275	-1.90295	UP
HELZ2	0.0822365365853663	4.05645573770492	3.2507836194443	0.00187073608416712	0.00628784221217448	-1.90894	UP
PIGG	0.0972096951219505	5.02664016393443	3.24928998476758	0.00187912252104473	0.00631481011032691	-1.91309	UP
IFI16	0.539956695121949	10.2234872131148	3.24675880931142	0.00189341534976644	0.00635547406287871	-1.92012	UP
OSBPL7	0.0826918170731705	3.97271524590164	3.24442843118179	0.00190666471156853	0.00639254548824652	-1.92658	UP
CASP1	0.32171512195122	6.72271475409836	3.24398108818322	0.00190921803798156	0.00639987252893644	-1.92783	UP
ALK	0.0613392926829257	3.48315704918033	3.24328991981916	0.00191316938637438	0.00640941223162479	-1.92974	UP
GRIK1	0.264912804878049	4.17323114754098	3.24307093613424	0.00191442290070813	0.00641237664835688	-1.93035	UP
NLE1	0.112977365853659	4.21877360655738	3.24225601349031	0.00191909450116509	0.00642554951939664	-1.93261	UP
KIAA1614	0.10117848780488	4.24603721311475	3.23876666393063	0.00193921896404951	0.00648668743474562	-1.94228	UP
C11orf16	0.11524556097561	3.63068213114754	3.2377852129322	0.00194491504770306	0.00650074026513201	-1.945	UP
CD200R1L	0.104077963414635	3.28327754098361	3.23630823149228	0.00195351672661056	0.00652823630022366	-1.94909	UP
MALL	0.602457634146341	6.87638754098361	3.23601153215614	0.00195524896097143	0.00653276996295371	-1.94992	UP
LTV1	0.24513597560976	8.05447852459016	3.23554567815754	0.00195797169428385	0.00653935477157707	-1.95121	UP
LDHA	0.219591548780489	8.48932081967213	3.23548100034251	0.00195834999242786	0.00653936259709929	-1.95138	UP
LRCH3	0.176657731707316	8.41798016393443	3.23511926459897	0.00196046703897771	0.00654425709988598	-1.95239	UP
RALGPS1	0.139782390243904	4.23198409836066	3.23451908645541	0.00196398431033858	0.00655440197506318	-1.95405	UP
TCF7	0.109577914634147	4.0213562295082	3.23422259056594	0.00196572407770732	0.00655894966576657	-1.95487	UP
LPAR5	0.236591048780489	4.49856721311475	3.22887607224235	0.001997345943253	0.00665679925980891	-1.96966	UP
TPSAB1	0.568689768292682	4.26784360655738	3.2287239841049	0.00199825242301378	0.00665745614004568	-1.97008	UP
RIMKLB	0.270534524390243	8.33796918032787	3.22871457328446	0.00199830852634118	0.00665745614004568	-1.97011	UP
PHLDB1	0.170426853658538	6.36061819672131	3.22849	0.00199964506055295	0.00666063312586327	-1.97073	UP
GSTCD	0.241988060975612	5.92401721311475	3.22827530034332	0.00200092893412967	0.00666363352101312	-1.97132	UP
DVL3	0.134782341463418	7.34868540983607	3.22786812454951	0.00200336075663415	0.00667045501548514	-1.97245	UP
CCDC180	0.0898323658536588	4.37681213114754	3.22746399543229	0.00200577713039246	0.00667594477727638	-1.97356	UP
[truncated: 1,668 more rows]

## Sheet: Supplementary Table 3
Supplementary Table 3 5247 down-regulated genes.
	logFC	AveExpr	t	P.Value	adj.P.Val	B	change
FOS	-3.70053	6.22802770491803	-15.78	2.83525907695039e-23	4.93164963844751e-19	42.2403537489244	DOWN
DUSP1	-1.95311	7.40022409836066	-15.5581	5.69794462725814e-23	4.9555024423264e-19	41.5748938270353	DOWN
PDK4	-3.27459	9.86326163934426	-12.2772	3.5600803809756e-18	2.06413460488965e-14	30.9538120839374	DOWN
NFATC3	-0.516623	7.52216442622951	-12.0364	8.45183066909413e-18	3.67527856645558e-14	30.116055801447	DOWN
CXCR2	-1.91509	5.14341770491803	-11.8019	1.97486935393238e-17	6.87017550845997e-14	29.2930021307046	DOWN
HSD17B14	-1.89971	6.27517836065574	-11.6891	2.97859715985552e-17	8.63495316642114e-14	28.8942332822149	DOWN
CHCHD2	-0.617598	12.3154983606557	-11.3918	8.85666033606802e-17	1.92771608884996e-13	27.8360981248733	DOWN
HSPA1B	-2.00737	9.54321032786885	-11.3916	8.866119760147e-17	1.92771608884996e-13	27.8350610793127	DOWN
ALKBH7	-1.11217	9.49762459016393	-11.281	1.33314529496767e-16	2.50040716493846e-13	27.4387355163342	DOWN
C6orf136	-0.499648	6.10478557377049	-11.2607	1.43751130558725e-16	2.50040716493846e-13	27.3654851055704	DOWN
HSPA1A	-1.90222	9.2534331147541	-11.1539	2.13567453592608e-16	3.09697940650267e-13	26.9806861978221	DOWN
GABARAP	-0.591589	14.6877147540984	-11.1537	2.13658461987076e-16	3.09697940650267e-13	26.9802720018906	DOWN
ZFP36	-3.29342	10.2450860655738	-10.9834	4.02887286800352e-16	5.00558676186095e-13	26.3634772298477	DOWN
NDUFC1	-0.581377	7.24803393442623	-10.9182	5.1401732835547e-16	5.96054493961003e-13	26.1265112616607	DOWN
MORN2	-1.32712	8.01335114754098	-10.7433	9.90450637345781e-16	1.06008450221299e-12	25.4882577693263	DOWN
CPPED1	-0.804918	6.91458295081967	-10.7313	1.03607200975169e-15	1.06008450221299e-12	25.4444265069135	DOWN
MTHFS	-0.816459	6.24600983606557	-10.6083	1.64669520124289e-15	1.59125646280104e-12	24.9933658722811	DOWN
COASY	-0.536387	5.9432568852459	-10.5127	2.36436273123845e-15	2.05628626735808e-12	24.6411105173966	DOWN
BLVRB	-1.25057	7.88390098360656	-10.3837	3.85641129939232e-15	3.04901900643773e-12	24.1645740483557	DOWN
TALDO1	-0.720257	11.708137704918	-10.3138	5.03026321113887e-15	3.8041912301978e-12	23.9056709623994	DOWN
RAB11B	-0.766216	9.63266950819672	-10.2828	5.65961312221486e-15	3.84111423278976e-12	23.7908050504867	DOWN
NDUFA7	-0.862779	12.8396196721311	-10.2673	6.00591927562982e-15	3.84111423278976e-12	23.7329320913173	DOWN
ECH1	-1.36629	10.9438604918033	-10.2607	6.15764039468575e-15	3.84111423278976e-12	23.7086206177322	DOWN
CXCR1	-1.94394	4.71055426229508	-10.2504	6.40447219943016e-15	3.84111423278976e-12	23.6703199728756	DOWN
ABHD14B	-0.553174	6.47917885245902	-10.2467	6.49574492110255e-15	3.84111423278976e-12	23.656529794158	DOWN
PTOV1	-0.587051	8.37005180327869	-10.242	6.61330128305824e-15	3.84111423278976e-12	23.6390510794672	DOWN
NUDT16	-0.669741	5.7117831147541	-10.1555	9.20107049607516e-15	5.16108803114516e-12	23.3171942496312	DOWN
RNF38	-0.554286	10.5533018032787	-10.1473	9.49493026311631e-15	5.16108803114516e-12	23.2865506492854	DOWN
C11orf1	-0.871444	6.82555918032787	-10.0686	1.28354533778393e-14	6.47015891524793e-12	22.9926887921819	DOWN
CNBP	-0.533968	13.8654983606557	-10.0633	1.30946714209796e-14	6.47015891524793e-12	22.9731963005378	DOWN
CKB	-1.22894	6.44679491803279	-10.0603	1.32471969779021e-14	6.47015891524793e-12	22.9619062227728	DOWN
LAMTOR4	-0.72033	6.25633393442623	-10.014	1.58198488438231e-14	7.43703921052594e-12	22.7888702369762	DOWN
PCBD1	-1.23325	10.1670147540984	-9.98736	1.75264446240402e-14	7.96350003303927e-12	22.6889821146585	DOWN
AAMP	-0.343025	5.28425803278689	-9.98252	1.78553812399984e-14	7.96350003303927e-12	22.6708516209234	DOWN
ARHGAP24	-0.729937	6.20604508196721	-9.92368	2.23865215453038e-14	9.49734526241497e-12	22.4503216909194	DOWN
EIF4EBP2	-0.738326	12.4151229508197	-9.90706	2.38652058417283e-14	9.75653302643957e-12	22.3879451676884	DOWN
SDHB	-0.752438	7.62022131147541	-9.9043	2.4119289418012e-14	9.75653302643957e-12	22.3776172295993	DOWN
FIS1	-0.551748	9.86608180327869	-9.88601	2.58790772586837e-14	1.00031259963899e-11	22.3089377860095	DOWN
UQCR10	-1.00748	11.1581444262295	-9.84195	3.06663618191558e-14	1.1211711292317e-11	22.1433983118722	DOWN
PDK2	-0.725893	5.95258360655738	-9.83454	3.15550799818765e-14	1.1211711292317e-11	22.1155342821464	DOWN
DCAKD	-0.521843	6.68464295081967	-9.8343	3.15841010304434e-14	1.1211711292317e-11	22.1146376635564	DOWN
NFIC	-0.700222	10.1121132786885	-9.76968	4.05267840018882e-14	1.36511674492384e-11	21.8714574165366	DOWN
MXD1	-1.04664	7.25698	-9.76788	4.08106650201446e-14	1.36511674492384e-11	21.864648245987	DOWN
RPP25L	-0.721783	6.57562918032787	-9.75484	4.29185523581683e-14	1.40853830135468e-11	21.8155218767408	DOWN
UBXN6	-0.772736	8.73469081967213	-9.73857	4.57016243445362e-14	1.47210009972012e-11	21.7542305885417	DOWN
NDUFS7	-0.417679	5.5157793442623	-9.71747	4.95862505379868e-14	1.56818771246862e-11	21.6746456191778	DOWN
TXN2	-0.81511	7.87063327868852	-9.70567	5.19008238290252e-14	1.61207666014654e-11	21.6301387589936	DOWN
KIAA1191	-1.31653	11.7761918032787	-9.69678	5.37169977733314e-14	1.63921659520934e-11	21.596583357612	DOWN
AURKAIP1	-0.287684	4.95136393442623	-9.67984	5.73538101728851e-14	1.7200209899089e-11	21.532670903292	DOWN
S100A8	-1.80845	5.98735	-9.63967	6.70041614894315e-14	1.94245064157862e-11	21.3809399005297	DOWN
JUN	-1.24452	6.26810049180328	-9.57641	8.56229970471839e-14	2.40728070611351e-11	21.141686627062	DOWN
FUOM	-0.703478	5.98180295081967	-9.57586	8.58062572030802e-14	2.40728070611351e-11	21.1396	DOWN
CLPP	-0.878103	9.48916229508197	-9.56806	8.84422340471586e-14	2.4418479666925e-11	21.1100746102987	DOWN
VPS28	-0.827524	10.2587101639344	-9.54447	9.69216499770718e-14	2.6341487182831e-11	21.0207337815785	DOWN
COX8A	-0.914455	17.165706557377	-9.52324	1.0525092594861e-13	2.8165147783848e-11	20.9402788789823	DOWN
PNRC1	-0.57392	11.5654754098361	-9.49486	1.17517874976486e-13	3.09713017778939e-11	20.8326917288851	DOWN
PRDX6	-0.94232	11.6905426229508	-9.44433	1.43031515046216e-13	3.65866201869688e-11	20.6409390225005	DOWN
FUZ	-0.646065	6.32675459016393	-9.41995	1.57261682122935e-13	3.96104246363901e-11	20.5483670054979	DOWN
MRPL16	-0.967498	8.23594163934426	-9.40658	1.65668098504273e-13	4.05863507800469e-11	20.4975390195528	DOWN
APOOL	-0.68369	9.4694568852459	-9.3497	2.06761814089378e-13	4.90808360243794e-11	20.2812538291862	DOWN
ANG	-0.745933	7.41143983606557	-9.34898	2.07341951387104e-13	4.90808360243794e-11	20.2785187886465	DOWN
CRYAB	-0.826523	8.92012983606557	-9.33035	2.22965716277367e-13	5.1710208919047e-11	20.2076026132917	DOWN
HMGCL	-0.541615	5.15266049180328	-9.3229	2.29541709654783e-13	5.25348486544117e-11	20.1792285307028	DOWN
PROK2	-0.818596	5.10536983606557	-9.31142	2.40054664451648e-13	5.42274134217139e-11	20.135513189416	DOWN
PMM1	-0.654649	5.78816786885246	-9.27977	2.71612954245546e-13	6.05696887967567e-11	20.0149399126305	DOWN
NAA60	-0.587245	8.29404934426229	-9.27565	2.76016869478186e-13	6.07726256671337e-11	19.999238253801	DOWN
FGFR4	-0.531143	6.08552704918033	-9.27234	2.79606399223926e-13	6.07934213512622e-11	19.9866243468456	DOWN
BLOC1S1	-0.590773	4.77125278688525	-9.24438	3.11873447999857e-13	6.69719352408581e-11	19.8800025435841	DOWN
ATOX1	-0.309876	5.51231704918033	-9.22044	3.42454666370518e-13	7.17669453837204e-11	19.7887	DOWN
SAT2	-1.68528	10.0732603278689	-9.20772	3.59909425740445e-13	7.45269589443964e-11	19.7401427398447	DOWN
BTG2	-1.46566	10.4575880327869	-9.16253	4.2949282199204e-13	8.58006707104228e-11	19.5675703276424	DOWN
MACROD1	-0.881518	5.01504819672131	-9.15981	4.34084110757572e-13	8.58006707104228e-11	19.5571882140854	DOWN
CHP1	-0.509103	13.0625508196721	-9.15137	4.48663043605219e-13	8.76858986569571e-11	19.5249344879326	DOWN
IMP3	-0.588393	5.63955967213115	-9.14824	4.54188866045988e-13	8.77795681778212e-11	19.5129825094894	DOWN
NME3	-0.881443	6.38239721311475	-9.127	4.9356807843891e-13	9.38367793693261e-11	19.4317966595716	DOWN
ARNTL	-0.752682	5.36043213114754	-9.10082	5.46876497491235e-13	1.01789491559171e-10	19.3316516335936	DOWN
ADI1	-0.978857	8.56256409836066	-9.09932	5.50086938401865e-13	1.01789491559171e-10	19.3259361542114	DOWN
CISH	-0.475675	4.3002362295082	-9.08078	5.91554507569927e-13	1.08310516891277e-10	19.2549696010143	DOWN
NFIL3	-1.2239	5.71973786885246	-9.06094	6.39373479473836e-13	1.15846482312166e-10	19.1790630692095	DOWN
S100A9	-3.29274	9.83268163934426	-9.05802	6.46737132206601e-13	1.15972635851563e-10	19.1678811066505	DOWN
OCEL1	-0.678884	6.47190508196721	-9.05132	6.63971088942302e-13	1.17848093072065e-10	19.1422005423802	DOWN
ATP6V1F	-0.845093	10.2129363934426	-9.0129	7.7195357721456e-13	1.32944163584852e-10	18.9950529165713	DOWN
DHDH	-0.579458	4.86598196721311	-8.99686	8.22117231321396e-13	1.37190181106249e-10	18.9335709025895	DOWN
BCAT2	-0.442236	5.72744180327869	-8.99499	8.28157354039101e-13	1.37190181106249e-10	18.9264223432729	DOWN
ERRFI1	-1.984	10.5807	-8.96981	9.14206090067648e-13	1.50016044628648e-10	18.8298857287261	DOWN
PEBP1	-0.798471	15.2369229508197	-8.96553	9.29731374249536e-13	1.51137827324266e-10	18.8134403920324	DOWN
SPRYD4	-0.712051	7.69878819672131	-8.92479	1.09107248768182e-12	1.75299494850607e-10	18.6571635290454	DOWN
VTI1B	-0.742655	10.3833137704918	-8.92306	1.09851931348259e-12	1.75299494850607e-10	18.6505204906789	DOWN
BNIP3L	-0.467237	11.6210901639344	-8.91227	1.14610175818361e-12	1.80738967181136e-10	18.6091082899512	DOWN
MRPS36	-0.753785	10.0177563934426	-8.91066	1.15338768294275e-12	1.80738967181136e-10	18.6029193440913	DOWN
TMEM160	-0.74766	8.52783459016393	-8.88497	1.27598386351313e-12	1.98164851088816e-10	18.5042642948685	DOWN
HAUS4	-0.579124	7.3200537704918	-8.86833	1.36230540038422e-12	2.09698585259143e-10	18.4403310027916	DOWN
NDUFB5	-0.630664	8.31730786885246	-8.85981	1.40872903451909e-12	2.14942393214254e-10	18.4076031306163	DOWN
C6orf47	-0.665024	6.00906557377049	-8.85523	1.43435381986455e-12	2.16949133414992e-10	18.3899969647099	DOWN
GABARAPL1	-0.681195	5.65145475409836	-8.80158	1.77164175292304e-12	2.65654626296063e-10	18.1837248692263	DOWN
MED16	-0.460626	6.24174754098361	-8.79166	1.84219851565055e-12	2.71592781611035e-10	18.1455806901779	DOWN
MAML2	-0.671368	9.89108032786885	-8.78565	1.88628397668618e-12	2.75714483113272e-10	18.1224818851512	DOWN
MRPS24	-0.50397	6.95102819672131	-8.77841	1.94088674996527e-12	2.77136489173265e-10	18.094609478475	DOWN
NDUFAB1	-0.938692	13.8320360655738	-8.77803	1.94381118081742e-12	2.77136489173265e-10	18.0931388819236	DOWN
TMED1	-0.570867	4.75995229508197	-8.74832	2.18524652939793e-12	3.0902583847437e-10	17.9787826936169	DOWN
MGMT	-0.459193	3.89130049180328	-8.74583	2.20673046282094e-12	3.09547336050866e-10	17.9692266913798	DOWN
SSU72	-0.327607	7.64864934426229	-8.72153	2.42862753778435e-12	3.3526624914461e-10	17.8756379972151	DOWN
S100A12	-2.91053	5.6313406557377	-8.7182	2.46066729476299e-12	3.37014542717381e-10	17.8628360434635	DOWN
COMTD1	-0.274047	4.55895819672131	-8.7154	2.4879806996986e-12	3.3809325226998e-10	17.8520534900738	DOWN
DDTL	-0.893636	5.71433672131148	-8.70184	2.62468027141154e-12	3.53904563108003e-10	17.7998073850521	DOWN
ARF1	-0.569472	13.3701901639344	-8.69745	2.67055511013737e-12	3.54739616138935e-10	17.7828822211469	DOWN
GHITM	-0.954374	11.6243852459016	-8.69734	2.67166205094863e-12	3.54739616138935e-10	17.7824774251368	DOWN
SLC25A1	-0.420959	6.04353606557377	-8.68218	2.83634939679133e-12	3.73753495513548e-10	17.7240481778638	DOWN
MRPL11	-0.574705	6.45285786885246	-8.67423	2.92665558855256e-12	3.82753739152506e-10	17.6934325905217	DOWN
VDAC3	-0.524837	7.40367721311475	-8.66392	3.04820715529806e-12	3.95675487009361e-10	17.6536829281719	DOWN
FTL	-0.601707	18.4769590163934	-8.65295	3.18314013396948e-12	4.07114260957832e-10	17.6113724776048	DOWN
UBQLN2	-0.483412	8.72783229508197	-8.63977	3.35314162026005e-12	4.22641632918864e-10	17.5605487496331	DOWN
MED11	-1.06987	6.77235770491803	-8.62265	3.58756639282886e-12	4.48936185876728e-10	17.4945379176876	DOWN
BBS1	-0.683333	8.68942426229508	-8.61195	3.74233067864102e-12	4.64957855887727e-10	17.4532815576243	DOWN
MYPOP	-0.472815	5.63128426229508	-8.60695	3.81694233944642e-12	4.70864503917241e-10	17.4339976055482	DOWN
HBA1	-3.40596	12.7846460655738	-8.59556	3.99267518014874e-12	4.89074592137375e-10	17.3900278999479	DOWN
LMAN2	-0.791296	10.0946178688525	-8.5882	4.11046978483345e-12	4.94555120165554e-10	17.3616250779978	DOWN
SCAND1	-0.344714	4.80334147540984	-8.58744	4.12271429366479e-12	4.94555120165554e-10	17.3587194913423	DOWN
RNH1	-0.470964	7.03171573770492	-8.5826	4.20241099423525e-12	5.00662581052931e-10	17.3400159696237	DOWN
PRR13	-0.519803	11.5261491803279	-8.57878	4.2663548199128e-12	5.0482296420111e-10	17.3252640612658	DOWN
VNN2	-1.4111	6.35476721311475	-8.56841	4.44470714742627e-12	5.18867356525722e-10	17.2852574943498	DOWN
SDHC	-0.622712	11.3058606557377	-8.5291	5.1918564663957e-12	6.02047675843245e-10	17.1334736852716	DOWN
SF3B5	-0.525148	8.94084295081967	-8.52373	5.30314998107641e-12	6.03921112297326e-10	17.1127543770824	DOWN
TMEM167B	-0.620197	8.31996016393443	-8.5233	5.31217259868293e-12	6.03921112297326e-10	17.1110937512594	DOWN
FUNDC2	-0.357517	6.51090803278688	-8.51888	5.40586901419056e-12	6.06643133115036e-10	17.0940136144174	DOWN
RABAC1	-0.821062	14.2263639344262	-8.51545	5.47964628048892e-12	6.10980560274514e-10	17.0807716129847	DOWN
FAM174B	-0.521839	5.39734606557377	-8.51208	5.5532992879427e-12	6.1524896697118e-10	17.0677285543277	DOWN
EMC6	-0.735573	6.30018081967213	-8.50768	5.6507213346023e-12	6.20729763037389e-10	17.0507395108809	DOWN
XAB2	-0.477669	6.29829016393443	-8.50663	5.67414236650253e-12	6.20729763037389e-10	17.046698884083	DOWN
TST	-1.04024	8.18581393442623	-8.48352	6.21717838536521e-12	6.75885005219016e-10	16.9574140476019	DOWN
APOO	-0.967301	9.70967409836066	-8.47845	6.34332833333717e-12	6.85315857329607e-10	16.9377906744094	DOWN
ANKS1B	-0.782573	4.90728278688525	-8.47079	6.53850838455643e-12	7.02042066919596e-10	16.9081852735811	DOWN
ASMTL	-0.595867	5.70054442622951	-8.46916	6.58075306815126e-12	7.02243060536337e-10	16.9018939082029	DOWN
VAPA	-0.415791	11.746068852459	-8.45258	7.02689804042739e-12	7.32072751063062e-10	16.8378127273784	DOWN
ETFB	-1.14465	9.53161147540984	-8.45252	7.02863915301433e-12	7.32072751063062e-10	16.8375707011119	DOWN
KLF15	-0.508218	5.08926508196721	-8.45089	7.07409226531048e-12	7.32421195611968e-10	16.8312735357592	DOWN
PSMF1	-0.509933	8.64642245901639	-8.44573	7.21986221558988e-12	7.43090434189174e-10	16.8113478028258	DOWN
FBXO17	-0.860224	8.08371540983607	-8.44023	7.37883926095547e-12	7.54985471206232e-10	16.7900702503401	DOWN
KDM4B	-0.219092	4.96674016393443	-8.42944	7.70074021614131e-12	7.78759740230011e-10	16.7483560124197	DOWN
BAD	-0.378638	5.78366180327869	-8.41966	8.00491575851426e-12	8.0484106765085e-10	16.7105109685391	DOWN
ELP4	-0.585076	8.30817459016393	-8.41226	8.24293180911166e-12	8.24008941883266e-10	16.6818870610598	DOWN
IVD	-0.714209	6.64552672131148	-8.40773	8.39196000720075e-12	8.28104130265045e-10	16.6643826234443	DOWN
AKR7A2	-1.04196	7.32042786885246	-8.40701	8.41605738346777e-12	8.28104130265045e-10	16.6615814376683	DOWN
TMEM141	-0.495525	4.82254131147541	-8.40669	8.42672364360774e-12	8.28104130265045e-10	16.6603441040152	DOWN
SGSH	-0.46219	5.84302442622951	-8.39199	8.93158109419783e-12	8.67910176270822e-10	16.603501612698	DOWN
CHTF8	-0.377351	9.38826114754098	-8.38671	9.12026257119568e-12	8.81321373129875e-10	16.583078891675	DOWN
AKR7A3	-1.47481	5.81988737704918	-8.38401	9.21825014401455e-12	8.85868745883918e-10	16.5726388684075	DOWN
PRPF6	-0.526253	7.35661557377049	-8.37821	9.43258037358929e-12	8.98369418051237e-10	16.5501847925138	DOWN
NDUFA11	-0.512445	9.40718983606557	-8.3777	9.45162719922826e-12	8.98369418051237e-10	16.5482141172256	DOWN
RASSF7	-0.322005	5.54533098360656	-8.37531	9.54162349514654e-12	9.01994560187929e-10	16.538956061545	DOWN
CDKN1B	-0.973039	10.1335903278689	-8.36283	1.00252133915836e-11	9.37519149103255e-10	16.4906572057706	DOWN
JUNB	-2.16875	7.27332442622951	-8.32628	1.15873457950575e-11	1.06640366539275e-09	16.3491875984716	DOWN
GSTA3	-1.1616	4.92948721311475	-8.32109	1.18280421210908e-11	1.08282612975923e-09	16.3291023084646	DOWN
RNF220	-0.425806	5.83780393442623	-8.31491	1.21211790894004e-11	1.09206578522986e-09	16.3051859055206	DOWN
CA2	-1.55619	8.96343327868852	-8.31465	1.21336536876727e-11	1.09206578522986e-09	16.3041810041391	DOWN
DCXR	-1.99517	11.9071914754098	-8.31369	1.21801059178218e-11	1.09206578522986e-09	16.300448071726	DOWN
MCUR1	-0.661995	10.7103027868852	-8.27877	1.39885336836057e-11	1.23185434747074e-09	16.1652069998911	DOWN
BCAP31	-0.359373	6.37066868852459	-8.27816	1.4022488260274e-11	1.23185434747074e-09	16.1628385409149	DOWN
EIF6	-0.657084	5.57145590163934	-8.26811	1.45923865351572e-11	1.26909985696262e-09	16.1239	DOWN
SAP18	-0.431695	10.8139344262295	-8.25619	1.52983548460806e-11	1.32387852832202e-09	16.0777640017877	DOWN
COPZ1	-0.510284	8.79191344262295	-8.24429	1.60379342532937e-11	1.38100905149402e-09	16.0316413253231	DOWN
ERVMER34-1	-0.88543	5.39172491803279	-8.22926	1.70229048269501e-11	1.43041742299502e-09	15.9734129743631	DOWN
QDPR	-0.89591	7.19436245901639	-8.20668	1.86182954281672e-11	1.55695495518048e-09	15.885894178707	DOWN
PIGO	-0.313186	5.69478918032787	-8.20513	1.87330210405529e-11	1.55905343530802e-09	15.8798927883153	DOWN
SLC9A3R1	-0.977728	8.0418593442623	-8.18991	1.98995887553556e-11	1.64044287587989e-09	15.8208748899151	DOWN
PAM16	-0.609397	8.40821098360656	-8.17746	2.09073489985388e-11	1.71538881358766e-09	15.7726127256691	DOWN
MOCS1	-0.421496	5.78283459016393	-8.16648	2.18383639666676e-11	1.76677443179636e-09	15.7300501882274	DOWN
MAPK1IP1L	-0.489622	11.9481	-8.1609	2.23270296633054e-11	1.79794608316451e-09	15.7084308815874	DOWN
SCMH1	-0.290711	6.87862344262295	-8.15708	2.26687794794857e-11	1.81184976629219e-09	15.6935907211486	DOWN
MZT2B	-0.307825	4.95034950819672	-8.15664	2.27080170778255e-11	1.81184976629219e-09	15.6919012040661	DOWN
GSTK1	-0.633576	8.87369508196721	-8.14369	2.39060814394525e-11	1.89010172980835e-09	15.6416724983734	DOWN
PTGS2	-2.51635	5.42115131147541	-8.13562	2.46840128283523e-11	1.93402576187549e-09	15.6103884160947	DOWN
SNX12	-0.532465	8.01846442622951	-8.12952	2.52887663655062e-11	1.97252377650948e-09	15.5867423801539	DOWN
HBB	-2.50506	10.871867704918	-8.12791	2.54511893947356e-11	1.97633030505371e-09	15.5804879041029	DOWN
HIGD2A	-0.858525	12.0833885245902	-8.12168	2.60885138901679e-11	2.00949636870636e-09	15.5563259282869	DOWN
IGBP1	-0.562618	10.2748267213115	-8.12148	2.61093583607932e-11	2.00949636870636e-09	15.555545686084	DOWN
ECI1	-0.567006	6.22911180327869	-8.10551	2.78180206416879e-11	2.13157114996264e-09	15.4936182719325	DOWN
GAS6	-0.626854	6.91413737704918	-8.09722	2.87489590850396e-11	2.19324295756657e-09	15.4614604457079	DOWN
VKORC1	-0.410001	7.46220213114754	-8.08628	3.00257022473088e-11	2.28064220475847e-09	15.4190111734734	DOWN
FCGR3B	-1.52008	6.81738868852459	-8.07555	3.13326417525597e-11	2.36552938736334e-09	15.3773880287488	DOWN
UPF1	-0.528009	6.6748168852459	-8.07489	3.14152747200719e-11	2.36552938736334e-09	15.3748150216549	DOWN
DDT	-0.434099	4.84020229508197	-8.07013	3.20154518753413e-11	2.40033090482623e-09	15.356327482398	DOWN
MAOA	-1.20922	7.80031196721311	-8.06518	3.26508529260071e-11	2.42704673416653e-09	15.3371288783542	DOWN
DAZAP2	-0.556358	13.7633295081967	-8.06311	3.29202175459286e-11	2.43665644252716e-09	15.3291025655446	DOWN
RNF185	-0.479864	7.36778409836066	-8.04814	3.49373964819315e-11	2.56396327099801e-09	15.2710049800838	DOWN
PDZD11	-0.540125	8.75152032786885	-8.0471	3.5082399591671e-11	2.56396327099801e-09	15.2669588456545	DOWN
UQCRC1	-0.444336	8.29798606557377	-8.04368	3.55618300579634e-11	2.58596327382978e-09	15.2536989987443	DOWN
TXNL4A	-0.545604	6.47554475409836	-8.04218	3.57747767444939e-11	2.58596327382978e-09	15.2478666659539	DOWN
CDH10	-1.67683	4.54844081967213	-8.04179	3.58294325050578e-11	2.58596327382978e-09	15.2463753148168	DOWN
OBSL1	-0.148185	4.31037196721311	-8.02456	3.83675506439846e-11	2.75770733843582e-09	15.1795137954443	DOWN
PRDX2	-0.794352	8.10888360655738	-8.00916	4.07890715704712e-11	2.89585759549705e-09	15.1197256338495	DOWN
MRPL34	-0.567043	3.89420557377049	-7.98856	4.42678672731307e-11	3.11738981112889e-09	15.0397721763923	DOWN
SLC41A1	-0.582055	6.66951639344262	-7.98431	4.5023243876e-11	3.15779961281913e-09	15.0232434558062	DOWN
GTF2F1	-0.425076	8.21394245901639	-7.96432	4.87443128243932e-11	3.3645181637599e-09	14.945669741025	DOWN
HSPA1L	-0.827194	5.00648508196721	-7.95412	5.07626851723729e-11	3.48998476635674e-09	14.9060350334038	DOWN
RNF10	-0.318128	8.75044049180328	-7.95034	5.15305272788396e-11	3.52882673814227e-09	14.891369418377	DOWN
MRPS12	-0.507001	4.36854606557377	-7.94122	5.34319710087785e-11	3.64468903422233e-09	14.8559727394464	DOWN
ALDH9A1	-0.647348	9.45089245901639	-7.9387	5.39714953176841e-11	3.65284120449726e-09	14.8461584055352	DOWN
RAB1B	-0.571479	10.8271309836066	-7.92842	5.62224672293361e-11	3.79044029064757e-09	14.8062434391371	DOWN
HSD17B8	-0.843264	7.54336032786885	-7.92028	5.80704062676713e-11	3.89990983250917e-09	14.7746521479849	DOWN
CLTB	-0.449738	8.07220950819672	-7.91637	5.89806405767623e-11	3.93068682832262e-09	14.7594590503872	DOWN
TM7SF2	-0.712693	6.59577967213115	-7.90467	6.1789152826135e-11	4.08654191733001e-09	14.7140173927097	DOWN
GNAL	-0.325382	5.27622344262295	-7.8913	6.51614687524708e-11	4.27306102115924e-09	14.662107460401	DOWN
TIMM17B	-0.368697	5.21883098360656	-7.8768	6.90292289678974e-11	4.46354798761192e-09	14.6057814722052	DOWN
NMRAL1	-0.479363	5.91246213114754	-7.87054	7.07692343896352e-11	4.53677073499344e-09	14.5814639492117	DOWN
CUEDC2	-0.417974	6.31560262295082	-7.86992	7.09440979601135e-11	4.53677073499344e-09	14.5790532853942	DOWN
WDR83OS	-0.802626	11.5945852459016	-7.8588	7.41501277283702e-11	4.71095630888798e-09	14.5358780869145	DOWN
NACC1	-0.29098	6.10636967213115	-7.8586	7.42096141563358e-11	4.71095630888798e-09	14.5350947537042	DOWN
FTH1	-0.33308	16.3875262295082	-7.85225	7.61092021553857e-11	4.81397622651192e-09	14.5104052146853	DOWN
UBL5	-0.656484	13.6728967213115	-7.83685	8.09164741606496e-11	5.09949692590702e-09	14.450577213114	DOWN
SCP2	-0.652878	9.56020196721311	-7.83359	8.19706748654544e-11	5.14728490472821e-09	14.4379333262136	DOWN
SMCO3	-1.78617	8.59460967213115	-7.83264	8.2279820997221e-11	5.14811225332972e-09	14.4342563138935	DOWN
TMED4	-0.895732	10.4995855737705	-7.82524	8.47385142104201e-11	5.24534418567989e-09	14.4054950623793	DOWN
PRKAG1	-0.475359	8.13606360655738	-7.8142	8.85408466946711e-11	5.43768862178301e-09	14.3626198366279	DOWN
STAU1	-0.351714	11.1130819672131	-7.81337	8.88354498418517e-11	5.43768862178301e-09	14.3593751419578	DOWN
ZCRB1	-0.50897	11.1598754098361	-7.81263	8.90963123610531e-11	5.43768862178301e-09	14.3565110305309	DOWN
MAN2B2	-0.550952	7.13793360655738	-7.79108	9.70695727820426e-11	5.9035949264715e-09	14.2727909767596	DOWN
SEC61B	-0.721282	11.6431836065574	-7.78621	9.89699104584991e-11	5.97737021706644e-09	14.2539	DOWN
GSDMD	-0.272664	5.70706967213115	-7.76501	1.07674555195414e-10	6.45824556230701e-09	14.1715147639622	DOWN
FAM104B	-0.381135	6.08316721311475	-7.75845	1.1052310789635e-10	6.60008939950621e-09	14.1460104644012	DOWN
MAP1LC3A	-0.38701	5.39402573770492	-7.75783	1.10798327276981e-10	6.60008939950621e-09	14.1435812319925	DOWN
USE1	-0.456084	5.82831672131148	-7.75238	1.13225147341837e-10	6.7216321258154e-09	14.122418424856	DOWN
TBCB	-0.442053	9.19219426229508	-7.74984	1.14376455808175e-10	6.76688459975303e-09	14.1125367421482	DOWN
GTF2H5	-0.724659	8.87207409836066	-7.74362	1.17239152967155e-10	6.86618796872285e-09	14.0883910895118	DOWN
CCDC115	-0.31959	4.9279437704918	-7.7324	1.22590697487777e-10	7.14198606327708e-09	14.0447943431405	DOWN
CYB5A	-1.28973	13.8974803278689	-7.73203	1.22769566110144e-10	7.14198606327708e-09	14.0433702645681	DOWN
DNAJC4	-0.558097	7.54592180327869	-7.72982	1.23853958033863e-10	7.15719516957146e-09	14.0347809593278	DOWN
MDH2	-0.674211	9.93830590163934	-7.72775	1.24878557596836e-10	7.19250871138865e-09	14.0267340941687	DOWN
RNF181	-0.628884	9.49182475409836	-7.72277	1.27380498414731e-10	7.31239732483772e-09	14.0073589097705	DOWN
SYAP1	-0.632447	10.3973875409836	-7.7206	1.28481594227015e-10	7.35134490126547e-09	13.998952281786	DOWN
SDHD	-0.706625	11.4485852459016	-7.71228	1.32808213512146e-10	7.54923550924924e-09	13.9666030561215	DOWN
EDF1	-0.362604	12.0780475409836	-7.70954	1.34264400883007e-10	7.60714980116948e-09	13.9559521133796	DOWN
ALDH2	-1.14466	9.31805245901639	-7.69465	1.4245750903152e-10	8.01911298412382e-09	13.8980993013189	DOWN
SLC25A39	-0.659232	7.89225721311475	-7.69145	1.44278565955184e-10	8.09542379427248e-09	13.8856931862941	DOWN
GRHPR	-0.640663	7.8043706557377	-7.68695	1.46887250411969e-10	8.21529528509902e-09	13.8681914954739	DOWN
SVIP	-0.565663	10.3539704918033	-7.68155	1.50077511307773e-10	8.35328318690415e-09	13.8472058084263	DOWN
CYSTM1	-0.395059	7.96895393442623	-7.68115	1.50314915344429e-10	8.35328318690415e-09	13.8456620362078	DOWN
B9D1	-0.357715	5.27643229508197	-7.67652	1.53108238321099e-10	8.45449110272128e-09	13.8276788071156	DOWN
CETN2	-0.505247	11.4243524590164	-7.66322	1.61430795212577e-10	8.88584573394799e-09	13.7759821066425	DOWN
MRPL43	-0.574087	7.11330868852459	-7.65702	1.65461053118948e-10	9.0789575960599e-09	13.751898261371	DOWN
C1orf115	-0.549791	3.39987852459016	-7.65335	1.67898735518416e-10	9.16489080231754e-09	13.7376144339264	DOWN
ATP6V1G1	-0.49413	11.0145245901639	-7.65307	1.68080956993176e-10	9.16489080231754e-09	13.7365550371215	DOWN
C15orf61	-0.391842	4.84233278688525	-7.64447	1.73931848679443e-10	9.41315733895325e-09	13.7031361326341	DOWN
TMEM248	-0.340361	9.65468557377049	-7.61967	1.91971707977175e-10	1.02428094740951e-08	13.6067573466528	DOWN
ACADS	-0.257487	4.33246836065574	-7.6185	1.92870185466521e-10	1.02592783058247e-08	13.6021971622509	DOWN
COX6B1	-0.446555	15.2673163934426	-7.59954	2.07980063917056e-10	1.09293209419132e-08	13.528536321222	DOWN
MAPT	-0.727451	6.22146967213115	-7.58673	2.18857735501856e-10	1.13636162725949e-08	13.4787498249174	DOWN
ABHD14A	-0.357927	6.06539245901639	-7.56933	2.34541368285712e-10	1.203425533912e-08	13.4111607750286	DOWN
HES1	-1.53556	9.45305655737705	-7.56803	2.35755360775259e-10	1.20609668980143e-08	13.4061190709148	DOWN
AIP	-0.604189	6.64665950819672	-7.56069	2.42745551532485e-10	1.23821587195192e-08	13.3775847652971	DOWN
RNASEH2C	-0.435461	7.06688131147541	-7.5548	2.48504140732335e-10	1.26388334032112e-08	13.3546887204368	DOWN
COPS7A	-0.43175	8.06254770491803	-7.54012	2.63446180713734e-10	1.32822691806802e-08	13.2976687669107	DOWN
NINJ1	-0.620654	7.34584573770492	-7.52792	2.76556338532145e-10	1.39029507295611e-08	13.2502432806742	DOWN
TMEM134	-0.426907	7.47559491803279	-7.52608	2.78578612181301e-10	1.39642546982177e-08	13.2431286262316	DOWN
PTBP3	-0.668664	13.9693049180328	-7.52396	2.80945481560958e-10	1.40424301904348e-08	13.2348669617236	DOWN
ESD	-0.503302	13.4439901639344	-7.51452	2.91690761989596e-10	1.45377338511376e-08	13.1982150852629	DOWN
ALDH1L1	-0.66536	4.48502491803279	-7.50441	3.03670156928385e-10	1.50485433322288e-08	13.1589131355557	DOWN
OAZ1	-0.831265	14.2277655737705	-7.49792	3.11608955589238e-10	1.52960349044575e-08	13.133712993531	DOWN
OLIG1	-0.264652	3.97309180327869	-7.49733	3.12340829151383e-10	1.52960349044575e-08	13.131422226669	DOWN
PRKACB	-0.362466	7.04710147540984	-7.49671	3.13108108002682e-10	1.52960349044575e-08	13.129026399322	DOWN
RANGRF	-0.611315	7.53876147540984	-7.49666	3.13171221529822e-10	1.52960349044575e-08	13.1288295888889	DOWN
UNG	-0.661293	8.05645786885246	-7.49605	3.1394069569342e-10	1.52960349044575e-08	13.126433280221	DOWN
ZDHHC12	-0.543427	6.01065327868852	-7.49317	3.17550252262291e-10	1.54286846029338e-08	13.1152702008428	DOWN
ARL2	-0.677948	10.9642998360656	-7.49165	3.19481695574188e-10	1.54792886150903e-08	13.1093489509398	DOWN
NDUFS8	-0.612719	7.5550662295082	-7.48341	3.30126933662574e-10	1.59506330114634e-08	13.0773429819507	DOWN
EYA2	-0.545344	5.54657409836066	-7.4797	3.35040717995687e-10	1.60986139470083e-08	13.0629159190245	DOWN
RNF5	-0.568198	7.87522360655738	-7.46666	3.5286939771006e-10	1.68629011702951e-08	13.0122909335183	DOWN
SOD1	-0.551626	14.2458049180328	-7.46665	3.52885824191528e-10	1.68629011702951e-08	13.0122454800781	DOWN
SALL1	-0.899226	8.47274147540984	-7.45694	3.66792227802965e-10	1.74794082476843e-08	12.9745052934759	DOWN
FPR1	-1.89006	5.90549573770492	-7.45523	3.69297457615782e-10	1.74832700313213e-08	12.9678588624993	DOWN
JUND	-0.544846	4.89516278688525	-7.45514	3.69420562480021e-10	1.74832700313213e-08	12.9675	DOWN
ARHGAP5	-0.581838	10.111888852459	-7.45482	3.69888661120285e-10	1.74832700313213e-08	12.9662969646199	DOWN
A1CF	-1.55928	5.44424196721311	-7.45169	3.74529111235648e-10	1.76546324141812e-08	12.9541234136947	DOWN
PYROXD1	-0.400933	8.20782409836066	-7.44833	3.79563569929968e-10	1.77885268436878e-08	12.9410857187532	DOWN
PAPSS1	-0.520932	8.40771721311475	-7.44776	3.80437621355172e-10	1.77885268436878e-08	12.9388398311809	DOWN
NDUFA2	-0.465955	10.1817321311475	-7.43544	3.99536341515064e-10	1.85816447174145e-08	12.8910129421351	DOWN
CIRBP	-0.507488	13.0980114754098	-7.43133	4.06127687509465e-10	1.87877260546267e-08	12.8750362857865	DOWN
CRYBB3	-0.482999	4.08679786885246	-7.42561	4.15474466483358e-10	1.91691322811977e-08	12.8528199652161	DOWN
FUNDC1	-0.539704	7.35378852459016	-7.42291	4.19956080824715e-10	1.93246456874738e-08	12.8423443716272	DOWN
ANXA9	-1.05769	6.40614098360656	-7.41648	4.30836309808327e-10	1.96956997468995e-08	12.8173705176204	DOWN
GRB2	-0.408793	7.78850704918033	-7.41614	4.31416672620944e-10	1.96956997468995e-08	12.8160561700211	DOWN
PM20D2	-0.8786	8.20441278688525	-7.41511	4.33187204650757e-10	1.97247597845426e-08	12.8120573479714	DOWN
MMAB	-0.504127	6.2423131147541	-7.41289	4.37040057285486e-10	1.98482369619419e-08	12.803411723417	DOWN
EEFSEC	-0.394922	5.92916016393443	-7.4121	4.38410753865824e-10	1.9858637116516e-08	12.8003543197007	DOWN
LRRC4	-0.95319	7.25680573770492	-7.40891	4.44003849269212e-10	2.00597479329576e-08	12.7879769907463	DOWN
POP7	-0.386918	6.36138114754098	-7.40817	4.45314762052267e-10	2.0066852256832e-08	12.7850985516635	DOWN
PPDPF	-0.844631	7.29640278688525	-7.40571	4.49701445331124e-10	2.02121626358903e-08	12.7755277540625	DOWN
CMTM2	-0.959891	4.91463540983607	-7.40061	4.5890206513425e-10	2.04872921349506e-08	12.7557537625881	DOWN
TSG101	-0.414322	11.7884163934426	-7.40007	4.59900630547881e-10	2.04872921349506e-08	12.7536315474033	DOWN
NUCKS1	-0.282121	13.6766327868852	-7.39945	4.61025423146274e-10	2.04872921349506e-08	12.7512465796318	DOWN
GNG5	-0.318939	7.13838885245902	-7.39908	4.61711999361885e-10	2.04872921349506e-08	12.7497936486452	DOWN
GLRX5	-0.451651	9.09178721311475	-7.39534	4.68634467279407e-10	2.07415468800458e-08	12.7352639304319	DOWN
ZER1	-0.599354	7.18132803278688	-7.39062	4.77520497599952e-10	2.10603218440889e-08	12.7169243902945	DOWN
PC	-0.634588	5.69258754098361	-7.39023	4.78258429827247e-10	2.10603218440889e-08	12.7154167852605	DOWN
CDKL1	-0.462688	5.26406836065574	-7.38543	4.87476372985874e-10	2.1358095797774e-08	12.6967780655195	DOWN
RNF114	-0.770999	12.8867573770492	-7.37148	5.15279992158343e-10	2.23510727770629e-08	12.6426231717448	DOWN
TMEM150C	-1.88453	12.5467275409836	-7.36974	5.18861449039988e-10	2.24504379218944e-08	12.6358608365336	DOWN
RBKS	-0.604051	5.94563819672131	-7.36789	5.22698750123588e-10	2.2511325657384e-08	12.6286670521701	DOWN
LAMTOR2	-0.388836	4.49711180327869	-7.36719	5.24151252802146e-10	2.2511325657384e-08	12.6259578223798	DOWN
TCAIM	-0.489635	6.97292426229508	-7.36421	5.303911682878e-10	2.27232117763497e-08	12.6144038441258	DOWN
HBD	-0.5158	3.50762819672131	-7.36035	5.38596929729885e-10	2.30180712425593e-08	12.5994151420827	DOWN
TAF7	-0.511311	10.2407116393443	-7.35806	5.43541606601796e-10	2.31724576108618e-08	12.5904930760472	DOWN
ICOSLG	-0.53046	4.8746893442623	-7.34258	5.78049239669925e-10	2.45833459042022e-08	12.5304007549633	DOWN
MMGT1	-0.540937	9.14887803278689	-7.3386	5.87256900744698e-10	2.49140159306177e-08	12.514972646893	DOWN
C19orf53	-0.670155	13.4391278688525	-7.33767	5.89450754172124e-10	2.49462443262042e-08	12.5113323891294	DOWN
CYP27B1	-0.960333	4.58980147540984	-7.33464	5.96590257042958e-10	2.51871139102068e-08	12.4995789569536	DOWN
C7orf50	-0.177368	3.46125721311475	-7.32442	6.2133709675801e-10	2.60152243257275e-08	12.459901430281	DOWN
PIGP	-0.332996	4.83311393442623	-7.32347	6.23683370347728e-10	2.60152243257275e-08	12.4562219616158	DOWN
HBA2	-2.22743	12.9124144262295	-7.32126	6.29193871338687e-10	2.61822923398687e-08	12.4476344635107	DOWN
ALDOA	-0.276366	5.87991	-7.29996	6.84800813867163e-10	2.83605365628701e-08	12.3649607290523	DOWN
BLVRA	-0.58858	9.2607337704918	-7.29034	7.11498364789121e-10	2.93189999357656e-08	12.3276265086861	DOWN
TPI1	-0.486137	9.41170606557377	-7.28976	7.13134622143074e-10	2.93189999357656e-08	12.3253841443094	DOWN
LSM3	-0.4532	7.33155885245902	-7.28921	7.14686442035449e-10	2.93189999357656e-08	12.3232622455677	DOWN
RPAP1	-0.294852	5.49577901639344	-7.28455	7.28051076006644e-10	2.97969892142578e-08	12.3051764695272	DOWN
ATP6V1E1	-0.405615	11.528593442623	-7.27987	7.417404253348e-10	3.02606301599094e-08	12.2869924009043	DOWN
MRPL53	-0.561136	7.32192245901639	-7.27949	7.42858978859453e-10	3.02606301599094e-08	12.2855214537635	DOWN
ECHS1	-1.54363	10.4614126229508	-7.27861	7.45440766734306e-10	3.0294852094805e-08	12.2821347313542	DOWN
SEC24B	-0.3162	10.9705868852459	-7.27167	7.66311230565699e-10	3.10704371665729e-08	12.2551806113742	DOWN
ABRACL	-1.01694	8.4646268852459	-7.25399	8.22089164781915e-10	3.31773061072311e-08	12.1865974490819	DOWN
ZMAT5	-0.415615	4.76556852459016	-7.24454	8.5356066952811e-10	3.43676719578054e-08	12.1499274332187	DOWN
OCIAD1	-0.278431	8.72762606557377	-7.23748	8.77842858573728e-10	3.51618329226177e-08	12.1225471957962	DOWN
MRPL41	-0.518504	10.0387368852459	-7.23052	9.02484299064396e-10	3.57581136627018e-08	12.0955258137554	DOWN
ECHDC3	-0.492943	5.40663344262295	-7.22728	9.14163911431063e-10	3.60581999538844e-08	12.082974968151	DOWN
CUX1	-0.394059	7.98384885245902	-7.22727	9.1420410369455e-10	3.60581999538844e-08	12.0829320553427	DOWN
EIF3K	-0.57185	14.1655770491803	-7.22365	9.27449762814323e-10	3.64978759601637e-08	12.0689	DOWN
ZMYND12	-0.693357	5.50933475409836	-7.2192	9.44013551840792e-10	3.69823687403575e-08	12.0516136679428	DOWN
SERF2	-0.263859	8.39010196721311	-7.21116	9.74642924982559e-10	3.80110740743198e-08	12.0204480366604	DOWN
SSNA1	-0.224092	5.32537704918033	-7.20562	9.96357385980188e-10	3.87710075430411e-08	11.9989414029123	DOWN
NAMPT	-0.906331	6.03415081967213	-7.20307	1.00649421564497e-09	3.90469584273899e-08	11.9890616471208	DOWN
LZTFL1	-0.296992	7.49525196721311	-7.19818	1.02623423629816e-09	3.95794197476059e-08	11.9701047221682	DOWN
SNTA1	-0.737427	5.94345491803279	-7.18166	1.09588037739842e-09	4.20789034977222e-08	11.9060190205636	DOWN
ACOT1	-0.524436	6.57193655737705	-7.17011	1.14733207094219e-09	4.3726511014153e-08	11.8612404413961	DOWN
ETNK2	-0.859677	5.54506803278688	-7.17	1.14781407663477e-09	4.3726511014153e-08	11.8608305190122	DOWN
GDF15	-1.34114	4.44316442622951	-7.16978	1.14884532214947e-09	4.3726511014153e-08	11.8599540729996	DOWN
FKBP4	-0.594361	8.62309426229508	-7.1679	1.15742799030959e-09	4.39569922782644e-08	11.8526901321874	DOWN
ACOT7	-0.399238	5.71275442622951	-7.16183	1.18567006625321e-09	4.46397080788058e-08	11.8292	DOWN
ACOT2	-0.636228	7.59362327868852	-7.15514	1.21760536962197e-09	4.57430406030335e-08	11.8032238989868	DOWN
ERI3	-0.344431	6.21345163934426	-7.14747	1.25528803397831e-09	4.69558711032661e-08	11.7734789587937	DOWN
HIBADH	-0.684041	8.94425803278689	-7.14274	1.27908682107123e-09	4.7743425248311e-08	11.7551501402598	DOWN
RRAGD	-0.853458	7.50817213114754	-7.13848	1.30091881914749e-09	4.84543510497888e-08	11.738633683475	DOWN
GCHFR	-0.55776	5.41958655737705	-7.13582	1.3147058663992e-09	4.88632347011704e-08	11.7283456960397	DOWN
EMD	-0.285957	6.47044557377049	-7.13435	1.32241822421166e-09	4.90450801533849e-08	11.7226376622044	DOWN
GMPR2	-0.384923	7.04149409836066	-7.13323	1.32831997473821e-09	4.91341145407645e-08	11.7182921372596	DOWN
ZNF362	-0.423777	7.05702032786885	-7.13095	1.34042357467108e-09	4.93968806309931e-08	11.7094402338684	DOWN
AHCY	-0.866687	5.88205147540984	-7.12649	1.36433689580336e-09	5.00659830497965e-08	11.6921840285772	DOWN
MRGPRF	-0.858896	6.67336655737705	-7.12465	1.37438268973382e-09	5.03284473794318e-08	11.6850249247696	DOWN
TREM1	-1.12634	4.20633770491803	-7.12332	1.38166352641957e-09	5.04284747392381e-08	11.6798689075388	DOWN
CCDC12	-0.323284	6.12823	-7.12161	1.39106889960884e-09	5.05140969515579e-08	11.6732484669027	DOWN
PTRH1	-0.264736	5.03305278688525	-7.11847	1.408482693538e-09	5.10398916070833e-08	11.6611082777119	DOWN
SPATS2L	-0.379127	7.76384065573771	-7.11527	1.42652821866806e-09	5.14964798148394e-08	11.6486851012496	DOWN
AQP9	-1.17671	4.96889737704918	-7.11519	1.42700375248664e-09	5.14964798148394e-08	11.6483598573615	DOWN
PTGDS	-1.18111	10.7287072131148	-7.10897	1.46264171201086e-09	5.25496963168997e-08	11.6242886520518	DOWN
HIRIP3	-0.416028	5.74167639344262	-7.10828	1.46664903995919e-09	5.25496963168997e-08	11.6216187396828	DOWN
TULP4	-0.750776	9.47026819672131	-7.10794	1.46864496003469e-09	5.25496963168997e-08	11.6202916647188	DOWN
SLC25A20	-0.725537	6.08908852459016	-7.10749	1.47129482041682e-09	5.25496963168997e-08	11.6185325743448	DOWN
SPCS1	-0.269852	7.79598704918033	-7.09956	1.51831155757349e-09	5.37117327765247e-08	11.5878371365256	DOWN
GNG5P2	-0.505884	6.67530639344262	-7.09915	1.52079585501813e-09	5.37117327765247e-08	11.5862417964832	DOWN
GUCD1	-0.432503	7.59896721311475	-7.09889	1.52235737948871e-09	5.37117327765247e-08	11.5852403671201	DOWN
ARSA	-0.333854	5.11813721311475	-7.09795	1.52808577438477e-09	5.38047043717584e-08	11.5815754406598	DOWN
PFKL	-0.285998	6.27795819672131	-7.07654	1.6636398742074e-09	5.77591855727816e-08	11.498641457895	DOWN
DNAL1	-0.639514	7.25308639344262	-7.07209	1.69330868056807e-09	5.85554894429443e-08	11.4813934732776	DOWN
STRADB	-1.02773	8.46097639344262	-7.06772	1.72291554327678e-09	5.9343352395557e-08	11.4644803323399	DOWN
ALPL	-1.29361	5.91313131147541	-7.06291	1.75614545850171e-09	6.03683677967961e-08	11.4458404449081	DOWN
COX5B	-0.458742	8.02811836065574	-7.05707	1.79726779161983e-09	6.14178309772796e-08	11.4232560177662	DOWN
PCYT2	-0.461759	5.16106196721312	-7.05652	1.80121316973655e-09	6.14319644596029e-08	11.4211164595439	DOWN
OST4	-0.359149	11.7137196721311	-7.05025	1.84661804115276e-09	6.26697926127142e-08	11.3968256897704	DOWN
SNX5	-0.454515	8.11334901639344	-7.05002	1.84831571865715e-09	6.26697926127142e-08	11.3959290944445	DOWN
TSC22D3	-0.465186	5.49949885245902	-7.04468	1.88790823441355e-09	6.38394593876302e-08	11.3752495208366	DOWN
PNMA1	-0.679627	8.14881295081967	-7.04438	1.8901530173985e-09	6.38394593876302e-08	11.3740900823159	DOWN
BBS12	-0.533534	5.75072770491803	-7.04307	1.90000644002654e-09	6.40478915074063e-08	11.3690169976781	DOWN
TOLLIP	-0.338729	6.42266081967213	-7.03806	1.93816141438238e-09	6.52076975662806e-08	11.3496179756421	DOWN
MRPS34	-0.640678	8.07735737704918	-7.03063	1.99612865954642e-09	6.67705036618276e-08	11.3208652005393	DOWN
SENP2	-0.437405	8.19848114754098	-7.02961	2.00421155673921e-09	6.69121992666446e-08	11.316922457342	DOWN
MSRB3	-0.673401	7.97435262295082	-7.02689	2.0259394366925e-09	6.75080278962247e-08	11.3064022060019	DOWN
LSM14A	-0.279941	12.494737704918	-7.02004	2.08175359381953e-09	6.91594940466512e-08	11.2798870549503	DOWN
FN3K	-0.858704	5.50518163934426	-7.01898	2.0905322320814e-09	6.9262319323474e-08	11.2757815113015	DOWN
CRYL1	-1.26079	7.67833327868852	-7.01325	2.13860771871817e-09	7.07204233068133e-08	11.2535993543321	DOWN
BSG	-0.463068	11.4283524590164	-7.0127	2.14325348441976e-09	7.07395656698242e-08	11.2514822850001	DOWN
NAP1L2	-1.03728	6.40112360655738	-7.00718	2.19076082185294e-09	7.21706320744509e-08	11.2300930727809	DOWN
CX3CL1	-1.12885	12.1025770491803	-7.00407	2.21792866084884e-09	7.29275068559634e-08	11.2180689435547	DOWN
DCAF11	-0.534887	7.19059901639344	-7.00071	2.24772693767472e-09	7.36289309866556e-08	11.2050489267543	DOWN
MPC2	-0.638632	8.62520770491803	-6.99884	2.26440657622116e-09	7.40158015706462e-08	11.1978361397459	DOWN
PLEKHA5	-0.593961	9.57517344262295	-6.99749	2.27655822929146e-09	7.40158015706462e-08	11.192614787264	DOWN
BRPF3	-0.42678	6.92761786885246	-6.99268	2.32041071034689e-09	7.51605659139178e-08	11.1740013198943	DOWN
TPD52	-0.485926	5.56200606557377	-6.98995	2.34569349639757e-09	7.56975745386631e-08	11.1634291953184	DOWN
ZNF395	-0.23214	6.33910426229508	-6.98447	2.39726550911174e-09	7.72185856768328e-08	11.1422131225842	DOWN
UBE2R2	-0.393825	10.1287481967213	-6.98319	2.40941211779195e-09	7.7466385169821e-08	11.1372826273588	DOWN
MRPS18A	-0.77718	11.4392327868852	-6.97687	2.47056156705103e-09	7.92858817293093e-08	11.1128329395704	DOWN
RAD23A	-0.472472	8.70138836065574	-6.96771	2.56192520866938e-09	8.20665323749451e-08	11.0774082806219	DOWN
TPRG1L	-0.630226	10.7801554098361	-6.96349	2.6051803568116e-09	8.32987263352591e-08	11.0610754832744	DOWN
ZNRF2	-0.320599	7.11470475409836	-6.957	2.67310214056215e-09	8.48466033447773e-08	11.0359684990542	DOWN
SLC25A48	-0.399975	3.79776491803279	-6.95609	2.68275906690168e-09	8.49980167753877e-08	11.0324507880893	DOWN
ATRAID	-0.401419	11.1634639344262	-6.94942	2.75465730956052e-09	8.69591819283044e-08	11.0066521422398	DOWN
FAM3A	-0.242197	5.01397885245902	-6.94472	2.80642757871986e-09	8.8273058416371e-08	10.9884897484589	DOWN
SUCLG2	-0.792618	11.0074218032787	-6.93995	2.85994918377932e-09	8.96323533381215e-08	10.9700620544516	DOWN
ADH5	-0.566715	9.46003524590164	-6.93482	2.91870242318413e-09	9.09819174710838e-08	10.9502262804795	DOWN
AP1M2	-0.620554	4.62154409836066	-6.93308	2.93893739895368e-09	9.14487962744193e-08	10.9434871046512	DOWN
LPL	-1.30668	6.45437967213115	-6.92031	3.09155988097993e-09	9.58548887161585e-08	10.8941043857321	DOWN
FRAT1	-0.593244	5.85490901639344	-6.91647	3.13895406951842e-09	9.71511869843478e-08	10.8792649616494	DOWN
AK4P3	-2.53802	9.47737409836066	-6.91296	3.1829124441901e-09	9.80783289661335e-08	10.8657003749889	DOWN
ACSM5	-0.998556	5.50854245901639	-6.91273	3.18582590927133e-09	9.80783289661335e-08	10.8648079790967	DOWN
HINT3	-0.534015	7.45350590163934	-6.90378	3.3007980149171e-09	1.01081127942725e-07	10.8302287661043	DOWN
THAP5	-0.446778	8.53150229508197	-6.90203	3.32375884115262e-09	1.01605380110736e-07	10.8234675921338	DOWN
CYP2B6	-1.75373	5.97971655737705	-6.89834	3.37264182514741e-09	1.02918827906341e-07	10.8092275741162	DOWN
DEPDC7	-0.732069	4.00813983606557	-6.89538	3.41240807524974e-09	1.03949958075121e-07	10.797794862284	DOWN
MED9	-0.451552	5.72083344262295	-6.88791	3.51490076034134e-09	1.06884936757653e-07	10.7689321842656	DOWN
SYNPO	-0.938224	10.0274952459016	-6.88432	3.56525154184484e-09	1.08038301949215e-07	10.7550601206962	DOWN
ATXN7L3B	-0.545627	10.2930068852459	-6.88273	3.5878456311048e-09	1.08533890273803e-07	10.7488988648476	DOWN
CSF3R	-0.635236	4.89496557377049	-6.87382	3.71666757286275e-09	1.11847259104455e-07	10.7144952184568	DOWN
VPS37A	-0.458703	8.75580016393443	-6.86606	3.83268945246131e-09	1.14941035062262e-07	10.6845163590908	DOWN
TPPP3	-1.53967	9.1117793442623	-6.86131	3.90542646216572e-09	1.16920805306214e-07	10.6661815456048	DOWN
SQSTM1	-0.225222	6.28730147540984	-6.85488	4.00619201424463e-09	1.1952607872345e-07	10.6413383761871	DOWN
ARG2	-0.998956	7.52642606557377	-6.85418	4.017235315309e-09	1.19650327182337e-07	10.6386538248119	DOWN
DNAL4	-0.338837	6.14233983606557	-6.84811	4.11507152641711e-09	1.22145996809726e-07	10.6151880353232	DOWN
CDADC1	-0.56798	7.68492770491803	-6.8416	4.22239310015384e-09	1.24753305789269e-07	10.5900808690088	DOWN
ESM1	-2.45941	7.77326868852459	-6.84135	4.22657141439963e-09	1.24753305789269e-07	10.5891163424275	DOWN
RBM43	-0.664892	7.80065836065574	-6.84105	4.23160000090081e-09	1.24753305789269e-07	10.5879568024978	DOWN
GANAB	-0.369698	9.60926196721311	-6.83635	4.31102943961368e-09	1.268799425933e-07	10.5698218848988	DOWN
RPP21	-0.402089	8.06302229508197	-6.82773	4.46073925297685e-09	1.30947525747356e-07	10.5365321604234	DOWN
HILPDA	-0.567757	5.84299426229508	-6.82753	4.46429129401989e-09	1.30947525747356e-07	10.5357559709485	DOWN
NAPA	-0.462095	9.13082131147541	-6.81708	4.65270691158352e-09	1.36244417542229e-07	10.4954453305184	DOWN
FXYD1	-1.13329	7.3683637704918	-6.81551	4.6818030935031e-09	1.36866021862845e-07	10.4893663438083	DOWN
TPD52L2	-0.483063	8.29743344262295	-6.809	4.80390063380466e-09	1.39964903893464e-07	10.4642624221448	DOWN
CYP20A1	-0.425129	10.187927704918	-6.80673	4.84722952084226e-09	1.40656565852839e-07	10.4555070025157	DOWN
UBC	-0.214108	16.7025114754098	-6.80609	4.85953018264672e-09	1.40656565852839e-07	10.4530356922295	DOWN
PDZK1IP1	-1.2864	11.3981773770492	-6.80114	4.95571264373866e-09	1.43188813496994e-07	10.4339249289094	DOWN
MAST3	-0.372819	5.92174868852459	-6.78727	5.23506715738883e-09	1.51009549146967e-07	10.3804544126811	DOWN
SUN2	-0.359147	6.03666114754098	-6.78553	5.27141116332931e-09	1.51643937611895e-07	10.373708750125	DOWN
PIGS	-0.475922	8.20908819672131	-6.78538	5.2744959328042e-09	1.51643937611895e-07	10.373138343166	DOWN
FECH	-0.618651	6.63367508196721	-6.78496	5.28325845890094e-09	1.51645210617365e-07	10.3715198773456	DOWN
G0S2	-1.49563	8.52255557377049	-6.78423	5.2983888557554e-09	1.51828955118632e-07	10.3687315596366	DOWN
TMEM53	-0.479004	6.03664540983607	-6.77985	5.39107020327256e-09	1.5423071565086e-07	10.3518236813773	DOWN
VASN	-1.32896	11.0011019672131	-6.77225	5.55550255820368e-09	1.58244731386213e-07	10.3225298884151	DOWN
MRPL4	-0.353622	6.52244393442623	-6.77211	5.55867143135428e-09	1.58244731386213e-07	10.3219739118876	DOWN
C5orf51	-0.355157	8.85299032786885	-6.77093	5.58464473718322e-09	1.58724363657786e-07	10.3174288324419	DOWN
FAAH	-0.363782	5.11048032786885	-6.76816	5.64612979741102e-09	1.60210084333063e-07	10.3067532995291	DOWN
PEPD	-1.45432	10.8077024590164	-6.76634	5.68692812757367e-09	1.61009838325623e-07	10.2997335846088	DOWN
HDDC2	-0.655519	9.24727786885246	-6.76601	5.69441398323589e-09	1.61009838325623e-07	10.2984510504577	DOWN
FAM180A	-1.78219	7.57768459016393	-6.76526	5.71134128129869e-09	1.61009838325623e-07	10.295557146566	DOWN
MED21	-0.859815	13.5310868852459	-6.76044	5.82106774716033e-09	1.63572944093872e-07	10.2770038542734	DOWN
FAH	-0.854406	6.93736803278689	-6.7529	5.99731365356720e-09	1.67982727359336e-07	10.2479233730886	DOWN
SUCO	-0.650137	9.82467524590164	-6.74424	6.20620501343779e-09	1.73275650086255e-07	10.2145442137415	DOWN
PLA2G15	-0.551412	6.37031180327869	-6.73414	6.45897515981912e-09	1.78897155939321e-07	10.1756256273933	DOWN
ASPDH	-0.856573	5.89903459016393	-6.73142	6.52870089584506e-09	1.80394109550787e-07	10.1651581470739	DOWN
ACSS2	-0.377788	5.92351950819672	-6.73122	6.53376388507509e-09	1.80394109550787e-07	10.1644024352127	DOWN
RPRD2	-0.300636	9.94184049180328	-6.728	6.61764498874755e-09	1.82131830592207e-07	10.1519667487059	DOWN
ERCC2	-0.282839	5.43699032786885	-6.72371	6.73064057471968e-09	1.84949071337558e-07	10.1354618345745	DOWN
CLPTM1	-0.511473	11.7753327868852	-6.7175	6.89778071000706e-09	1.89242898532907e-07	10.1115497902419	DOWN
COX5A	-0.613407	13.4429049180328	-6.70825	7.15461126638805e-09	1.95615354488418e-07	10.0759133839609	DOWN
LSM4	-0.456798	5.68167147540984	-6.70793	7.16379100891816e-09	1.95615354488418e-07	10.0746634747068	DOWN
LONP1	-0.342726	5.25313245901639	-6.70537	7.23655944626781e-09	1.97067939261283e-07	10.0648117068828	DOWN
SNX27	-0.39888	9.25581737704918	-6.70526	7.23964661308265e-09	1.97067939261283e-07	10.0644	DOWN
PIH1D1	-0.571348	7.34459245901639	-6.70432	7.26658439663526e-09	1.97492139054803e-07	10.0607756363722	DOWN
NR4A1	-1.05446	5.29854196721312	-6.6991	7.41787469747412e-09	2.00975876149322e-07	10.0406892357836	DOWN
UQCRHL	-0.61783	9.91448459016394	-6.68914	7.71556489845168e-09	2.08005765692726e-07	10.0023356545882	DOWN
ZNF593	-0.491808	5.26939918032787	-6.68843	7.73715345511162e-09	2.08006255329539e-07	9.99961210988887	DOWN
AS3MT	-1.0069	7.94188229508197	-6.67617	8.1210046896689e-09	2.17652936166565e-07	9.95241652562725	DOWN
CTDNEP1	-0.401407	9.0407231147541	-6.67047	8.30579994372253e-09	2.22263206494015e-07	9.93048597192179	DOWN
GGA2	-0.482729	8.0721793442623	-6.66868	8.36470312841136e-09	2.23495616306586e-07	9.92359817913345	DOWN
TMEM256	-0.699697	9.5741131147541	-6.66207	8.58572850682893e-09	2.28893899155468e-07	9.8981786114451	DOWN
MPLKIP	-0.560282	7.34270885245902	-6.65796	8.72630850620791e-09	2.31907124878299e-07	9.88234939770109	DOWN
SLC3A2	-0.575829	7.53157360655738	-6.65777	8.73284849921156e-09	2.31907124878299e-07	9.88161922540336	DOWN
LDOC1	-0.700363	7.41530245901639	-6.6556	8.80778058177543e-09	2.33540450364942e-07	9.87329210408348	DOWN
IPO13	-0.413699	6.85902540983607	-6.65336	8.88613334011932e-09	2.35259365780876e-07	9.86466033862211	DOWN
CLYBL	-1.03893	7.16001229508197	-6.64957	9.01991798357097e-09	2.38076560555741e-07	9.85009647686099	DOWN
PHF1	-0.274219	7.33985983606557	-6.6474	9.09774874352789e-09	2.39767032795339e-07	9.84172293195887	DOWN
EFCAB14	-0.384013	11.7709278688525	-6.64593	9.15067615971417e-09	2.40797066750482e-07	9.83606950821437	DOWN
GPAA1	-0.494148	6.71087672131148	-6.6452	9.17704892315779e-09	2.41126267325388e-07	9.83326471543644	DOWN
PARD6B	-0.765361	10.1439368852459	-6.6413	9.31936246403866e-09	2.44127998041398e-07	9.81826726868455	DOWN
TOMM7	-0.348654	7.36698508196721	-6.63781	9.44844149205872e-09	2.47137129793788e-07	9.80486144016638	DOWN
LAMTOR5	-0.61836	6.40467016393443	-6.63495	9.55560994242453e-09	2.48817783440917e-07	9.79386973006138	DOWN
ODC1	-0.720266	13.391806557377	-6.63188	9.67220737652779e-09	2.51477391789723e-07	9.78205020967748	DOWN
MRPL50	-0.695056	8.2470768852459	-6.63129	9.6945185864035e-09	2.51640948574712e-07	9.7798047775985	DOWN
LRRC28	-0.437415	6.90815049180328	-6.62559	9.91491839159145e-09	2.55996948446881e-07	9.75789729256899	DOWN
FPR2	-0.994684	4.00155475409836	-6.62547	9.91962419530859e-09	2.55996948446881e-07	9.75743487380013	DOWN
BCL2L13	-0.288815	7.14222770491803	-6.62489	9.9424859794885e-09	2.56206816484775e-07	9.75519146599052	DOWN
DGAT1	-0.320254	7.68012049180328	-6.62375	9.98751061248515e-09	2.56986330759714e-07	9.75078829340156	DOWN
COMMD4	-0.427855	6.73360901639344	-6.61918	1.01689229978585e-08	2.61267720272897e-07	9.73324614754486	DOWN
GCSH	-0.600588	8.69867786885246	-6.61554	1.03160637446803e-08	2.64267470949881e-07	9.7192465244813	DOWN
EZR	-0.580075	12.264268852459	-6.61472	1.03495170304215e-08	2.64345813843101e-07	9.71609152132264	DOWN
EPS15L1	-0.419314	8.47722081967213	-6.61404	1.03773594848184e-08	2.64668315071746e-07	9.71347345259712	DOWN
CYB5R3	-0.4489	7.79345278688525	-6.61207	1.04582756037888e-08	2.66341501979944e-07	9.70590450297472	DOWN
MBD6	-0.379356	6.15306918032787	-6.6082	1.06189997097067e-08	2.69987022619402e-07	9.69104255636062	DOWN
EGR1	-2.93396	9.84676016393443	-6.60773	1.06385351588528e-08	2.69987022619402e-07	9.68925150484198	DOWN
PMVK	-0.622195	6.67094049180328	-6.60751	1.06479876691336e-08	2.69987022619402e-07	9.68838605999848	DOWN
CLUAP1	-0.414794	9.26245475409836	-6.60493	1.07566847814886e-08	2.72346106388956e-07	9.67848895982745	DOWN
SLAIN2	-0.347147	10.7430368852459	-6.59359	1.12483867513164e-08	2.8355715819188e-07	9.63493419257904	DOWN
CDC34	-0.495075	5.46582213114754	-6.59038	1.1391828583117e-08	2.86757549022774e-07	9.62258682994109	DOWN
RAB21	-0.471563	12.4012327868852	-6.58811	1.14943334912732e-08	2.88919706282089e-07	9.61385825173551	DOWN
LRRC23	-0.300254	5.58481409836066	-6.58582	1.15983743726545e-08	2.90694702936531e-07	9.60507819130517	DOWN
NDUFB11	-0.425614	9.93702540983607	-6.58053	1.18427510268857e-08	2.95542053603515e-07	9.58476133297168	DOWN
XPC	-0.281619	7.30874754098361	-6.57469	1.21185080621811e-08	3.01990443028048e-07	9.5623335118333	DOWN
EPS8L2	-0.315284	4.94193360655738	-6.57068	1.23114313306435e-08	3.06359136717042e-07	9.54694436530931	DOWN
MRPS35	-0.68537	10.0357081967213	-6.57029	1.23305749957936e-08	3.06397173538334e-07	9.5454304939814	DOWN
PTBP1	-0.371297	9.86189393442623	-6.5667	1.25062359265844e-08	3.10184722654478e-07	9.53164814229093	DOWN
ACMSD	-1.81405	7.41262754098361	-6.56608	1.25364987941876e-08	3.10184722654478e-07	9.52929329914578	DOWN
FKBP8	-0.392827	5.60267950819672	-6.5654	1.25703130674751e-08	3.10579581669973e-07	9.52666883173525	DOWN
MPST	-0.265437	5.02249163934426	-6.56476	1.26019271361079e-08	3.10919036319802e-07	9.52422151517799	DOWN
TMEM219	-0.367957	9.11694442622951	-6.56287	1.26961279069716e-08	3.12799502569213e-07	9.51697	DOWN
PHYH	-0.847482	7.91942573770492	-6.56211	1.27343689001773e-08	3.13058660209067e-07	9.51403525886902	DOWN
DYNC1I2	-0.24617	9.21867016393443	-6.56194	1.27426429474543e-08	3.13058660209067e-07	9.51340241566345	DOWN
LOX	-1.78404	9.96504852459016	-6.56098	1.27909360581854e-08	3.13560855534231e-07	9.50971688764158	DOWN
TMEM107	-0.459073	7.14662704918033	-6.56082	1.27991380607856e-08	3.13560855534231e-07	9.50909232902749	DOWN
BNIP3	-0.776115	10.1416942622951	-6.55959	1.28612092342115e-08	3.145254676462e-07	9.50437873682677	DOWN
HADHB	-0.519011	9.73611983606557	-6.55933	1.28746770704895e-08	3.145254676462e-07	9.50335901598511	DOWN
SLC7A7	-1.55977	8.46435278688525	-6.55397	1.31492274838686e-08	3.20782135840687e-07	9.48280087322627	DOWN
ZFYVE21	-0.48338	8.1785306557377	-6.55215	1.32439173544171e-08	3.22639633701303e-07	9.4758100762869	DOWN
HSPB8	-0.526888	6.25312491803279	-6.54912	1.34030931293191e-08	3.26029881099843e-07	9.46417036422243	DOWN
CENPQ	-0.544488	6.25494868852459	-6.54878	1.3420570016528e-08	3.26029881099843e-07	9.46290080788554	DOWN
SMIM1	-0.304588	6.37117163934426	-6.54722	1.35037743386943e-08	3.27593655296023e-07	9.45687928223381	DOWN
C11orf71	-0.64466	9.76133049180328	-6.54471	1.36378595585297e-08	3.30385695210398e-07	9.44725319898467	DOWN
RAVER1	-0.217384	5.82179213114754	-6.53367	1.42434306513421e-08	3.44097545485339e-07	9.40492684068043	DOWN
ACO2	-0.987965	8.53782573770492	-6.53195	1.43404460804718e-08	3.45960775483672e-07	9.39831379642688	DOWN
GMDS	-0.642035	7.70937901639344	-6.529	1.45076706270355e-08	3.48584945268976e-07	9.38701938142902	DOWN
SELENBP1	-0.476145	5.99761098360656	-6.52897	1.45093423234873e-08	3.48584945268976e-07	9.38690713342391	DOWN
NDUFS6	-0.448153	7.70149918032787	-6.52783	1.45748647700798e-08	3.49492573827045e-07	9.38251771910113	DOWN
NDUFA6	-0.336039	9.85103540983607	-6.52761	1.45873064619084e-08	3.49492573827045e-07	9.38168646945402	DOWN
ZNF277	-0.564991	9.72290967213115	-6.52593	1.46845595335284e-08	3.50856083140374e-07	9.37521318282221	DOWN
ZMAT2	-0.39363	9.64491475409836	-6.51702	1.52086891181902e-08	3.62383477427123e-07	9.34104894126147	DOWN
CCDC6	-0.511159	11.1321540983607	-6.51642	1.52444144404674e-08	3.62737817753065e-07	9.33876334895344	DOWN
TOR1AIP1	-0.498301	9.60526918032787	-6.51521	1.53170739185964e-08	3.63472283410731e-07	9.33413132188943	DOWN
ULK1	-0.163517	4.89821426229508	-6.51106	1.55696153263987e-08	3.68961701617683e-07	9.31820120275253	DOWN
MAP1LC3B	-0.353857	10.3562963934426	-6.50786	1.57668881409923e-08	3.72621266745137e-07	9.30593628852498	DOWN
TIMM13	-0.708138	8.67594245901639	-6.50578	1.58960519513873e-08	3.75164080925958e-07	9.29798880283388	DOWN
WASL	-0.829224	13.0113524590164	-6.50302	1.60697653014962e-08	3.78749996821444e-07	9.28740149820726	DOWN
NT5C	-0.478876	5.00869524590164	-6.49475	1.66011368665081e-08	3.90216452237895e-07	9.2557131131407	DOWN
BOLA1	-0.339386	6.32284278688525	-6.49227	1.67637323948655e-08	3.93506560426842e-07	9.24621935182673	DOWN
CEBPD	-0.407061	3.37184180327869	-6.48897	1.69830658647389e-08	3.97582029140335e-07	9.23355773024093	DOWN
PRMT6	-0.92921	8.8377268852459	-6.48637	1.71575029556561e-08	4.00587391155279e-07	9.22360418463709	DOWN
GSTA5	-1.07667	5.01431508196721	-6.4823	1.74344288807119e-08	4.0596312710991e-07	9.20800871570348	DOWN
ABHD12	-0.246031	6.89011672131148	-6.47994	1.75967855082065e-08	4.08104649506325e-07	9.19898027186732	DOWN
GPANK1	-0.24565	4.32452032786885	-6.47773	1.77509303567213e-08	4.11131401630905e-07	9.19048530823416	DOWN
ANGPTL1	-0.781052	5.47941836065574	-6.47243	1.81242787478204e-08	4.19220351781367e-07	9.17021220215648	DOWN
NDUFAF3	-0.284641	5.86526213114754	-6.46937	1.83436755863361e-08	4.23731597807079e-07	9.15849289597202	DOWN
TCEAL3	-0.317715	5.84492016393443	-6.45741	1.92267293990684e-08	4.42953286314432e-07	9.1127012559247	DOWN
ACOT13	-0.772902	7.96779147540984	-6.4559	1.93410881324379e-08	4.44998527745536e-07	9.10692563156371	DOWN
TSLP	-0.291037	3.31340344262295	-6.4551	1.94024485932019e-08	4.45334605475508e-07	9.10384073135977	DOWN
MRPL23	-0.183399	4.30666655737705	-6.4545	1.94479269832284e-08	4.45334605475508e-07	9.10156059793223	DOWN
MPI	-0.40603	6.29518065573771	-6.45444	1.94527106379818e-08	4.45334605475508e-07	9.10132107188504	DOWN
TOMM20	-0.348519	13.9380196721311	-6.45437	1.94581062528105e-08	4.45334605475508e-07	9.10105097466356	DOWN
PRDM1	-0.865218	5.93626229508197	-6.45332	1.95387813385537e-08	4.46593380555588e-07	9.09702140502764	DOWN
PTRHD1	-0.311053	5.04216590163934	-6.44504	2.01847646209529e-08	4.60149142617109e-07	9.06534381957692	DOWN
METRN	-0.345343	5.78411590163934	-6.44105	2.05040080825977e-08	4.65596235755489e-07	9.05006160724668	DOWN
NECAB2	-0.3675	4.30588180327869	-6.42861	2.15305033636603e-08	4.8699814760404e-07	9.00248944477731	DOWN
ALDH4A1	-1.47272	7.40456754098361	-6.42684	2.16804642066802e-08	4.89753239494799e-07	8.99573034618651	DOWN
ALB	-2.82233	7.51709409836066	-6.42398	2.19257184264088e-08	4.94651032826142e-07	8.9847763627066	DOWN
QPRT	-0.817438	7.4057437704918	-6.42331	2.19833384915889e-08	4.9530853591023e-07	8.98222062748718	DOWN
RPS15	-0.462205	16.0098573770492	-6.42287	2.20218005303323e-08	4.95533245051229e-07	8.98051837488998	DOWN
NDUFV1	-0.704528	8.41809032786885	-6.42119	2.21676430644026e-08	4.98170521269017e-07	8.97409060440375	DOWN
GAA	-0.432895	5.92559967213115	-6.42082	2.21991964502513e-08	4.98235900716995e-07	8.97270551163788	DOWN
ANAPC11	-0.418901	8.90289655737705	-6.41974	2.22935889295118e-08	4.99709646700939e-07	8.96857371928317	DOWN
SLC25A38	-0.570717	9.34546295081967	-6.41738	2.25010490482768e-08	5.03063299673171e-07	8.95955388222381	DOWN
C1orf122	-0.215285	4.56075754098361	-6.41383	2.28171768894886e-08	5.08823044635596e-07	8.94596828773609	DOWN
GTF2B	-0.435682	8.13736573770492	-6.41291	2.29002723593474e-08	5.10022198999345e-07	8.94242852937635	DOWN
FBXO21	-0.967036	10.1653298360656	-6.40463	2.36567586775612e-08	5.22853444012071e-07	8.91078218073599	DOWN
SORBS3	-0.216988	5.56549704918033	-6.39967	2.41214086455201e-08	5.32446423832711e-07	8.89184270874877	DOWN
SIAE	-0.580047	8.04033409836066	-6.38961	2.50927192049044e-08	5.51786040265621e-07	8.85340398512621	DOWN
VWA7	-0.493239	5.12357836065574	-6.38838	2.52144202290246e-08	5.53063840433359e-07	8.84869313275171	DOWN
TMEM254	-0.466523	6.29429540983607	-6.38434	2.56172453974797e-08	5.60485995526744e-07	8.83326119003493	DOWN
TEX264	-0.219213	5.64350754098361	-6.38008	2.60495145184546e-08	5.69227707957287e-07	8.81696917434655	DOWN
REEP5	-0.295022	11.9543213114754	-6.37895	2.61647910654353e-08	5.70358494262149e-07	8.81267015952135	DOWN
PACSIN3	-0.175207	3.91129049180328	-6.37893	2.61668436484532e-08	5.70358494262149e-07	8.81259378435504	DOWN
ANKS4B	-1.24045	4.2028393442623	-6.37608	2.64610896889686e-08	5.76050305444205e-07	8.80170669088601	DOWN
HPD	-2.97253	9.38614721311475	-6.37241	2.68446410820186e-08	5.82214073541935e-07	8.78769584673142	DOWN
SCRN2	-0.470579	5.17111098360656	-6.37088	2.70067768507477e-08	5.85001091583942e-07	8.78183331275189	DOWN
SEMA3B	-0.653023	6.60374475409836	-6.36983	2.71183316229942e-08	5.86686890858657e-07	8.77782012035927	DOWN
MANBA	-0.369731	7.25784885245902	-6.35671	2.85492365811513e-08	6.13826231263963e-07	8.72776008718195	DOWN
SOCS3	-0.655221	4.63964344262295	-6.35623	2.86032746005521e-08	6.14228837533337e-07	8.72591915175719	DOWN
ZBTB10	-0.460532	9.09337098360656	-6.35439	2.88103179220466e-08	6.17912046776916e-07	8.7188978029963	DOWN
RGS2	-2.1144	10.1355062295082	-6.35178	2.91064839979727e-08	6.23495298843272e-07	8.70894139833933	DOWN
FAHD2A	-0.309847	6.20879442622951	-6.34573	2.98050082584516e-08	6.36889820205782e-07	8.68585470410858	DOWN
ALDH7A1	-0.754871	8.88694098360656	-6.33242	3.14018875940935e-08	6.67731580454354e-07	8.63504905049298	DOWN
FBP1	-1.89362	7.82694918032787	-6.33111	3.15630318531161e-08	6.70338676499513e-07	8.63006657643583	DOWN
FOSB	-0.630849	4.00871	-6.32998	3.17029790916606e-08	6.72489778439445e-07	8.62576011868055	DOWN
NSMCE1	-0.608101	8.90691573770492	-6.32914	3.18076926925237e-08	6.73889167714686e-07	8.62255029991417	DOWN
MYL3	-0.710747	6.56026557377049	-6.32744	3.2019724032825e-08	6.77556058183646e-07	8.6160831086143	DOWN
NDUFV3	-0.53131	8.26546213114754	-6.3173	3.33179608924163e-08	7.02463771833562e-07	8.57739679175759	DOWN
PHGDH	-0.431506	4.04526196721311	-6.31517	3.3597298692461e-08	7.06640161374445e-07	8.56927025803828	DOWN
MLXIPL	-0.433031	4.54859606557377	-6.31182	3.40408337473085e-08	7.14241570809029e-07	8.5565048242167	DOWN
BCKDK	-0.389957	6.5486168852459	-6.29579	3.62449210455808e-08	7.55928245403875e-07	8.49544181670203	DOWN
LMBRD1	-0.337161	12.7153983606557	-6.29356	3.65630594235241e-08	7.60739061737772e-07	8.48693638442385	DOWN
MRPL45	-0.492616	9.02315147540984	-6.28826	3.73295338188992e-08	7.72987989578491e-07	8.46674521355889	DOWN
CMAS	-0.599156	9.80420049180328	-6.28643	3.75986975410036e-08	7.77635844266608e-07	8.45975299328505	DOWN
GALK1	-0.326962	5.01386360655738	-6.28131	3.83585666333717e-08	7.91469641780387e-07	8.44028060093884	DOWN
RRAS	-1.11073	9.8500637704918	-6.27392	3.94847323749407e-08	8.12778029502626e-07	8.41212048797711	DOWN
CLUH	-0.543594	5.73610032786885	-6.27173	3.98241302637973e-08	8.17828715240248e-07	8.40379128234336	DOWN
FAXDC2	-0.595178	7.4689937704918	-6.2633	4.11597495610493e-08	8.44097827422147e-07	8.37168970046693	DOWN
YIPF6	-0.310796	8.36797819672131	-6.26231	4.13189215805809e-08	8.45530967026617e-07	8.36793375607764	DOWN
FAM229B	-0.610352	7.58525360655738	-6.26167	4.14231645658436e-08	8.46668066343459e-07	8.36548180097414	DOWN
NUDT15	-0.334552	7.07487442622951	-6.25923	4.1819715561437e-08	8.53770108539478e-07	8.35621042792745	DOWN
GRPEL1	-0.523721	7.89297196721312	-6.25797	4.20259872614754e-08	8.56975407299066e-07	8.35142253055321	DOWN
NDUFB10	-0.511333	12.8545721311475	-6.25403	4.26780958559636e-08	8.68237192185533e-07	8.33643934854401	DOWN
CDK2AP2	-0.53381	5.3036562295082	-6.24802	4.36939696255963e-08	8.85795929682543e-07	8.31354879304025	DOWN
AGRN	-0.393765	6.2917568852459	-6.24698	4.38715216040606e-08	8.88360007894098e-07	8.30960280416836	DOWN
DERA	-0.441949	6.83456967213115	-6.24655	4.39451457675526e-08	8.88816122652104e-07	8.30797123769716	DOWN
PPFIBP2	-0.394394	5.8281137704918	-6.24426	4.43407109132889e-08	8.95634531949551e-07	8.29925180402383	DOWN
MAN2A2	-0.561838	7.15193655737705	-6.24268	4.46148513248755e-08	8.98183708269542e-07	8.29325450241941	DOWN
PEX16	-0.366157	6.39314540983607	-6.24202	4.47300637526719e-08	8.99462114351417e-07	8.29074503235096	DOWN
UNC45A	-0.188061	5.08365508196721	-6.24068	4.49646721813668e-08	9.0313569044191e-07	8.28565491371015	DOWN
HOXD1	-0.382744	5.03981065573771	-6.23688	4.56372689918224e-08	9.15587839496839e-07	8.27120815874219	DOWN
SDC1	-0.719707	6.52763819672131	-6.2243	4.7937015051876e-08	9.58404055259114e-07	8.22337389389658	DOWN
ALG12	-0.310424	5.99496672131148	-6.22279	4.82212208627559e-08	9.61880637255477e-07	8.21762265358803	DOWN
SPAG7	-0.512878	8.2953106557377	-6.22109	4.85429876899849e-08	9.66083212676885e-07	8.21115214249717	DOWN
DHPS	-0.545301	8.30999950819672	-6.22078	4.86016668156782e-08	9.66145591533608e-07	8.20997677637915	DOWN
CMBL	-1.14777	5.67847180327869	-6.21953	4.88396805950164e-08	9.67753335829755e-07	8.20522379120925	DOWN
CAMK2G	-0.328493	6.65303196721311	-6.21942	4.88607734902174e-08	9.67753335829755e-07	8.20480369865161	DOWN
TUFM	-0.528916	8.64780885245902	-6.21509	4.96943313069228e-08	9.81138704600016e-07	8.18834605217022	DOWN
GCDH	-0.329937	5.76636819672131	-6.21328	5.00467504873386e-08	9.83779271613391e-07	8.1814709102133	DOWN
TMEM208	-0.690126	9.23901737704918	-6.21324	5.00543092662902e-08	9.83779271613391e-07	8.18132398191437	DOWN
IL1R2	-0.519285	3.65539704918033	-6.21149	5.03970366509834e-08	9.89397353845605e-07	8.17468524658041	DOWN
SNRNP25	-0.425578	6.80626081967213	-6.20969	5.0752290851299e-08	9.95248418339905e-07	8.16785140448073	DOWN
CYB5R1	-0.348051	5.71701278688525	-6.20928	5.08349219634357e-08	9.95746207918919e-07	8.16626873847878	DOWN
CDPF1	-0.295322	5.15930524590164	-6.20614	5.14616024673944e-08	1.0068876415274e-06	8.15434886474851	DOWN
ZC3H7B	-0.77574	8.09802327868852	-6.20335	5.2024703797437e-08	1.01676145826137e-06	8.14376162668327	DOWN
HNRNPUL2	-0.356393	11.089262295082	-6.20159	5.23833244793082e-08	1.02262126374084e-06	8.13707860129992	DOWN
CDIPT	-0.336669	6.92831459016393	-6.19606	5.35259004550143e-08	1.0419533026389e-06	8.11608773006167	DOWN
MRPL35	-0.474156	9.80408754098361	-6.19593	5.35533087592951e-08	1.0419533026389e-06	8.11558972542368	DOWN
CCDC28A	-0.443391	8.90351491803279	-6.19546	5.36524727517836e-08	1.04271632518941e-06	8.11379006051157	DOWN
[truncated: 4,629 more rows]

## Sheet: Supplementary Table 4
Supplementary Table 4 1263 DGGs with a causal relationship to diabetic nephropathy.
[truncated: 1,264 more rows]

[truncated: 15 more sheets: Supplementary Table 5, Supplementary Table 6, Supplementary Table 7, Supplementary Table 8, Supplementary Table 9 , Supplementary Table 10, Supplementary Table 11, Supplementary Table 12, Supplementary Table 13, Supplementary Table 14, Supplementary Table 15 , Supplementary Table 16, Supplementary Table 17, Supplementary Table 18, Supplementary Table 19]
